# Supplementary material for: Lysophosphatidylcholine Regulates Sexual Stage Differentiation in the Human Malaria Parasite Plasmodium falciparum
Source: Cell. 2017 Dec 14;171(7):1532–1544.e15. doi: 10.1016/j.cell.2017.10.020 (PMC5733390; doi:10.1016/j.cell.2017.10.020)
Supplement: Dataset S1. LC-MS Retention Times and Masses for Standards, Related to Figure 3 — Data from metabolic labeling experiments using 13C palmitate LysoPC, 2H choline LysoPC and 2H choline (.xlsx file). [file mmc2.xlsx]

## Sheet: 1. standards
Supplementary Table 1. LC-MS retention times and masses for standards.
	RT (min)	LC column	m/z	ion type
18:1(d7) LPC	27.1	c5	529.399	[M+H]+
15:0-18:1(d7) PC	35.3	c5	753.614	[M+H]+
15:0-18:1(d7) PE	35.4	c5	711.567	[M+H]+
15:0-18:1(d7) PS	35	c5	753.54	[M–H]–
15:0-18:1(d7) PG	35.3	c5	740.545	[M–H]–
15:0-18:1(d7) PI	34.9	c5	828.561	[M–H]–
15:0-18:1(d7) PA	35.7	c5	685.55	[M+NH4]+
18:1(d7) LPE	27.3	c5	487.352	[M–H]–
18:1(d7) Chol Ester	41.6	c5	675.678	[M+NH4]+
18:1(d7) MG	29.4	c5	386.326	[M+Na]+
15:0-18:1(d7) DG	37.2	c5	605.584	[M+NH4]+
15:0-18:1(d7)-15:0 TG	41	c5	829.798	[M+NH4]+
18:1(d9) SM	34.8	c5	738.647	[M+H]+
Cholesterol (d7)	33.9	c5	416.388	[M+Na]+
choline	10.5	HILIC	104.107	[M+H]+
phosphocholine	12.2	HILIC	184.073	[M+H]+

## Sheet: 2. LysoPC-treated
Supplementary Table 2. LC-MS peak areas and retention times for lipids, choline, and phosphocholine with and without treatment with labeled LysoPC(16:0).
	RT (min)	ion	peak areas
			-SerM			-SerM + 13C2-palmitate-labeled LysoPC(16:0)												-SerM +d9-choline-labeled LysoPC(16:0)
			unlabeled			unlabeled			single 13C2 label			double 13C2 label			triple 13C2 label			unlabeled			d9-choline label
LPC-16:0	26.8	[M+H]+	761125	568647	784003	627764	1097842	921559	250880	356316	388946	n.a.	n.a.	n.a.	n.a.	n.a.	n.a.	538875	638098	556705	694011	745867	707408
LPC-18:1	27.2	[M+H]+	379645	349837	467105	516346	798832	709841	-	-	-	n.a.	n.a.	n.a.	n.a.	n.a.	n.a.	289737	340228	319610	391707	449390	364088
choline	10.5	[M+H]+	78912000	76497710	80091140	n.a.	n.a.	n.a.	n.a.	n.a.	n.a.	n.a.	n.a.	n.a.	n.a.	n.a.	n.a.	53729890	51612770	51481760	117235700	112257600	111105500
phosphocholine	12.2	[M+H]+	216237	429524	357307	n.a.	n.a.	n.a.	n.a.	n.a.	n.a.	n.a.	n.a.	n.a.	n.a.	n.a.	n.a.	832565	741904	689422	1923374	1613789	1621795
PC-32:0	35.7	[M+H]+	611910500	566631000	595384800	465353200	463453100	456713500	430300400	426493600	420099100	119740500	155698000	116496300	n.a.	n.a.	n.a.	398885900	398040500	398961800	615316000	612127100	603791300
PC-34:0	36.6	[M+H]+	194678400	174091300	184911900	256316500	256685000	252582500	49123650	47661980	46899490	-	-	-	n.a.	n.a.	n.a.	165416400	163261100	161761600	65746970	65784710	66391870
PC-34:1	36	[M+H]+	1582811000	1491650000	1548356000	1339822000	1337065000	1324233000	497053100	497382400	493469200	-	-	-	n.a.	n.a.	n.a.	760275600	761990500	762177200	1053574000	1050619000	1061851000
PC-34:2	35.4	[M+H]+	558582300	498071700	533295500	479094700	468393600	451047300	99287720	96104720	94059210	-	-	-	n.a.	n.a.	n.a.	339072600	333517200	327793500	204504300	202448700	195422800
PC-36:1	36.9	[M+H]+	421088200	386386200	411563000	488782800	485213100	468650600	9047536	10576960	8705156	-	-	-	n.a.	n.a.	n.a.	310565800	304635900	299051000	174445200	170692500	167926100
PC-36:2	36.4	[M+H]+	264482200	252469200	263425300	287564100	286925300	281166800	2332634	2271367	1982020	-	-	-	n.a.	n.a.	n.a.	174924800	174052100	173950700	96448020	94882990	95664440
DG-32:0	37.7	[M+NH4]+	84683790	82595430	86133940	188654900	191360900	184687100	181815800	183089400	178402600	49327590	50014530	48404840	n.a.	n.a.	n.a.	418846294	408644912	420492155	n.a.	n.a.	n.a.
DG-34:1	38	[M+NH4]+	488702000	477795900	493338500	507155400	512570300	497327300	243315100	244195800	239125200	-	-	-	n.a.	n.a.	n.a.	703698857	689925891	697296584	n.a.	n.a.	n.a.
DG-34:2	37.5	[M+NH4]+	63290780	61812560	63160660	71890740	72668800	70807020	14181930	14814120	14416320	-	-	-	n.a.	n.a.	n.a.	70310734	69133265	70800936	n.a.	n.a.	n.a.
DG-36:2	38.3	[M+NH4]+	172575600	168577600	172093700	208656500	212922200	203490300	17247720	17831560	17979060	-	-	-	n.a.	n.a.	n.a.	195171104	190281147	194060597	n.a.	n.a.	n.a.
PA-32:0*	36.1	[M–H]–	41235	44580	53860	78957	121371	82366	82720	101188	74419	-*	-*	-*	n.a.	n.a.	n.a.	224628	308952	162934	n.a.	n.a.	n.a.
PA-34:1	36.4	[M–H]–	265643	244321	253284	289572	423134	297776	141231	189223	149141	-	-	-	n.a.	n.a.	n.a.	495555	886671	439438	n.a.	n.a.	n.a.
PA-36:1	37.2	[M–H]–	101871	104102	107897	130423	188005	132360	-	-	-	-	-	-	n.a.	n.a.	n.a.	147171	281646	161984	n.a.	n.a.	n.a.
PA-36:2	36.6	[M–H]–	66870	61318	62333	62026	102753	81836	-	-	-	-	-	-	n.a.	n.a.	n.a.	85805	166029	98730	n.a.	n.a.	n.a.
TG-48:0	41.4	[M+NH4]+	121501200	121241400	124462700	102928100	99141310	101406500	131262900	131692200	126221500	64055060	66557740	64179330	10368920	10448930	10007210	315642967	311425982	304276713	n.a.	n.a.	n.a.
TG-48:1	41.3	[M+NH4]+	88268960	83264590	85446660	48837960	48922310	45892640	41559800	43376890	35688060	16276650	13780480	13671930	-	-	-	129201027	127883635	127310218	n.a.	n.a.	n.a.
TG-50:1	41.5	[M+NH4]+	846721000	829354500	832732400	463405300	460846100	448959900	432780700	438093700	423611600	114927900	115514200	111626100	-	-	-	920981772	918032565	923620409	n.a.	n.a.	n.a.
TG-50:2	41.3	[M+NH4]+	169472200	163183800	165816500	83719110	83305330	79660440	51923170	55022920	52099580	-	-	-	-	-	-	157695342	155941129	156729463	n.a.	n.a.	n.a.
TG-52:2	41.6	[M+NH4]+	524314400	510324000	515760300	292505500	290963600	282887900	99545980	103529800	102229100	15535920	13213540	13015900	-	-	-	389269245	387381438	384978656	n.a.	n.a.	n.a.
TG-52:3	41.4	[M+NH4]+	107611900	107984700	106288100	79120890	78559940	76470440	19589660	20729870	19737400	-	-	-	-	-	-	70818399	70342670	70264458	n.a.	n.a.	n.a.
TG-54:2	41.8	[M+NH4]+	82341450	79641450	79862940	49854170	49789350	47640430	5383912	4824329	4869461	-	-	-	-	-	-	32471005	32395647	31603723	n.a.	n.a.	n.a.
TG-54:3	41.7	[M+NH4]+	121013600	117376600	119495900	70886700	69268380	66987670	-	-	-	-	-	-	-	-	-	59707973	59314331	58520584	n.a.	n.a.	n.a.
TG-54:4	41.4	[M+NH4]+	48135480	47149960	47177440	38877290	33991720	33917090	2198283	2204522	2293311	-	-	-	-	-	-	19978283	19833156	19265599	n.a.	n.a.	n.a.
PE-32:0	35.8	[M+H]+	10114410	10046960	10659030	8491692	8254423	8328429	6035045	6487450	6514416	1490420	1435540	1517624	n.a.	n.a.	n.a.	17862318	18179793	18216226	n.a.	n.a.	n.a.
PE-32:1	35.3	[M+H]+	27471200	24084000	25920520	17744100	17077020	16142230	7691373	6715496	7057438	-	-	-	n.a.	n.a.	n.a.	28884767	28086016	26729317	n.a.	n.a.	n.a.
PE-34:1	36.2	[M+H]+	388788500	395837200	403766200	223021200	230538500	222690700	83767500	86674360	88607960	-	-	-	n.a.	n.a.	n.a.	318151142	316478578	319483887	n.a.	n.a.	n.a.
PE-34:2	35.6	[M+H]+	555186600	523672800	545840700	391815600	389326400	384805100	70645510	71093940	72634460	-	-	-	n.a.	n.a.	n.a.	367882440	363587718	364186209	n.a.	n.a.	n.a.
PE-36:1	37	[M+H]+	65267060	56274260	63721620	53056610	44189630	54557820	1313698	2712864	881934	-	-	-	n.a.	n.a.	n.a.	50384972	43578934	50617968	n.a.	n.a.	n.a.
PE-36:2	36	[M+H]+	123896200	119516600	123647200	92879620	94354730	91493070	-	-	-	-	-	-	n.a.	n.a.	n.a.	92674340	91031539	90180046	n.a.	n.a.	n.a.
PE-36:4	35.4	[M+H]+	82964930	81506940	83648140	46168810	47558550	46816880	-	-	-	-	-	-	n.a.	n.a.	n.a.	53373989	52681500	53301972	n.a.	n.a.	n.a.
PE-38:4	36.4	[M+H]+	55103520	50818460	54085240	53752140	52891090	51648600	-	-	-	-	-	-	n.a.	n.a.	n.a.	35396486	34572799	34266743	n.a.	n.a.	n.a.
PS-34:1	35.7	[M–H]–	2170751	1106371	1253094	2086264	2183856	1507255	76036	164220	221176	-	-	-	n.a.	n.a.	n.a.	2757801	6467143	2098366	n.a.	n.a.	n.a.
PS-34:2	35.3	[M–H]–	911355	479548	493400	818475	850907	632746	163678	136821	173892	-	-	-	n.a.	n.a.	n.a.	926633	1724924	751112	n.a.	n.a.	n.a.
PS-36:1	36.5	[M–H]–	2869895	1645271	1773621	2189479	2401382	1702544	238547	299492	284157	-	-	-	n.a.	n.a.	n.a.	2550589	5546439	2071938	n.a.	n.a.	n.a.
PS-36:2	36.2	[M–H]–	1659651	825407	1032429	1621297	1584609	1096377	8672.54	52666.4	-	-	-	-	n.a.	n.a.	n.a.	1473078	2875844	1183247	n.a.	n.a.	n.a.
PS-38:4	36.3	[M–H]–	3580393	1955790	2198432	3152574	3411032	2348445	-	-	-	-	-	-	n.a.	n.a.	n.a.	3227378	6508669	2594603	n.a.	n.a.	n.a.
PG-34:1	36	[M–H]–	16703914	7533435	9014248	12948808	16276665	10225599	5.04217e+06	7.35417e+06	4.56928e+06	-	-	-	n.a.	n.a.	n.a.	21385381	46060348	16968761	n.a.	n.a.	n.a.
PG-34:2	35.4	[M–H]–	3623470	1854496	2078551	2225652	2771880	1646424	651158	801134	533952	-	-	-	n.a.	n.a.	n.a.	3290980	8929726	2534476	n.a.	n.a.	n.a.
PG-36:2	36.5	[M–H]–	6957708	2975484	3694639	6218947	7566122	4393829	-	-	-	-	-	-	n.a.	n.a.	n.a.	6626332	15874021	5086956	n.a.	n.a.	n.a.
PG-36:3	35.8	[M–H]–	1986406	878953	1062842	1964196	2561874	1505782	-	-	-	-	-	-	n.a.	n.a.	n.a.	2029116	4741273	1542726	n.a.	n.a.	n.a.
PI-34:1	35.7	[M–H]–	1932968	870811	1048047	1312384	1521782	854791	539720	723827	424510	-	-	-	n.a.	n.a.	n.a.	2055610	5181512	1531008	n.a.	n.a.	n.a.
PI-34:2	35.2	[M–H]–	356188	154496	345891	393549	227598	165521	103331	121592	84075.9	-	-	-	n.a.	n.a.	n.a.	304640	651123	238354	n.a.	n.a.	n.a.
PI-36:1	36.5	[M–H]–	820320	410739	472418	867910	1013151	962133	47906.9	69241.4	45474	-	-	-	n.a.	n.a.	n.a.	1053305	2247737	763258	n.a.	n.a.	n.a.
PI-36:2	35.9	[M–H]–	561986	202165	330623	455308	528370	351191	-	-	-	-	-	-	n.a.	n.a.	n.a.	505479	972482	379872	n.a.	n.a.	n.a.
SM-d34:1	34.7	[M+H]+	96739980	67667230	81152540	95330370	85842580	77971140	-	-	-	n.a.	n.a.	n.a.	n.a.	n.a.	n.a.	82875180	82526500	77097100	2305574	2345047	2139251
SM-d40:1	37.3	[M+H]+	35011960	29402270	33714100	37385420	36178820	34274710	-	-	-	n.a.	n.a.	n.a.	n.a.	n.a.	n.a.	35259540	34465020	33569180	289595	276069	280551
SM-d42:1	38.2	[M+H]+	140006800	121269800	134786100	151367900	146532100	139588800	-	-	-	n.a.	n.a.	n.a.	n.a.	n.a.	n.a.	143074700	140693700	135706600	1786360	1548720	1586841
SM-d42:2	37.5	[M+H]+	171115600	146958400	163266800	179595800	172775600	164796500	-	-	-	n.a.	n.a.	n.a.	n.a.	n.a.	n.a.	167594300	165500100	159618900	3690479	3642682	3533654
SM-d42:3	37	[M+H]+	41320400	35247620	39575890	41935440	40264680	38005520	-	-	-	n.a.	n.a.	n.a.	n.a.	n.a.	n.a.	39047180	37431000	37192150	-	-	-
SM-d44:2	38.3	[M+H]+	10852020	9370724	10252440	11579530	11392490	10704890	-	-	-	n.a.	n.a.	n.a.	n.a.	n.a.	n.a.	10991340	10816900	10380310	147576	127132	166649
Cer-d34:0	36.5	[M+H]+	3222361	3228713	3160714	2055815	2197115	2150354	993787	1.02069e+06	1.02766e+06	n.a.	n.a.	n.a.	n.a.	n.a.	n.a.	3206433	3206773	3215671	n.a.	n.a.	n.a.
Cer-d34:1	37.3	[M+H]+	11735303	8649906	8746324	8365115	7472181	6951759	56794.2	77444.9	87255	n.a.	n.a.	n.a.	n.a.	n.a.	n.a.	6824080	7760635	7347169	n.a.	n.a.	n.a.
Cer-d36:0	37.3	[M+H]+	2254300	2141101	2144579	2072380	2069338	2070473	-	-	-	n.a.	n.a.	n.a.	n.a.	n.a.	n.a.	2327480	2272084	2310708	n.a.	n.a.	n.a.
Cer-d36:1	38.1	[M+H]+	28044351	19983159	19259686	19004416	17429553	15689161	-	-	-	n.a.	n.a.	n.a.	n.a.	n.a.	n.a.	16093819	17462459	17276725	n.a.	n.a.	n.a.
Cer-d38:1	38.7	[M+H]+	14463693	9656483	9519485	10237707	9572131	8256583	-	-	-	n.a.	n.a.	n.a.	n.a.	n.a.	n.a.	8769933	9574350	9147114	n.a.	n.a.	n.a.
Cer-d40:1	38.7	[M+H]+	4439729	4089630	4170529	4451568	4666852	4460274	-	-	-	n.a.	n.a.	n.a.	n.a.	n.a.	n.a.	4362165	4270443	4230164	n.a.	n.a.	n.a.
Cer-d42:0**	39.4	[M+H]+	-	-	-	-	-	-	-	-	-	n.a.	n.a.	n.a.	n.a.	n.a.	n.a.	-	-	-	n.a.	n.a.	n.a.
Cer-d42:1	39.2	[M+H]+	17126531	15037094	15823650	18713177	19037536	18083120	-	-	-	n.a.	n.a.	n.a.	n.a.	n.a.	n.a.	17973418	17466075	17565160	n.a.	n.a.	n.a.
Cer-d42:2	38.7	[M+H]+	37655507	34185830	35356743	38990072	39571459	37885614	-	-	-	n.a.	n.a.	n.a.	n.a.	n.a.	n.a.	37919969	37097581	36562000	n.a.	n.a.	n.a.
Cer-d42:3	38.2	[M+H]+	13581359	12721857	13237537	13976206	14159375	13732760	-	-	-	n.a.	n.a.	n.a.	n.a.	n.a.	n.a.	13607377	13431888	13230240	n.a.	n.a.	n.a.
FA-16:0	31	[M+NH4]+	188157	208590	246432	176399	222016	195839	69218	79664.2	76056.7	n.a.	n.a.	n.a.	n.a.	n.a.	n.a.	313135	290811	329240	n.a.	n.a.	n.a.
FA-18:1	31.5	[M+NH4]+	1688944	1829446	2063074	1898722	2154824	2110441	-	-	-	n.a.	n.a.	n.a.	n.a.	n.a.	n.a.	2265101	2228239	2483235	n.a.	n.a.	n.a.
MG-16:0	29.2	[M+Na]+	8265116	9971948	9698839	6965796	9848074	8541900	177007	246699	233912	n.a.	n.a.	n.a.	n.a.	n.a.	n.a.	8709622	8739758	9990502	n.a.	n.a.	n.a.
MG-18:0	31	[M+Na]+	24974281	24995267	24932193	22340220	26582352	24393908	-	-	-	n.a.	n.a.	n.a.	n.a.	n.a.	n.a.	24639206	24347995	26480623	n.a.	n.a.	n.a.
LPE-18:1***	27.3	[M–H]–	-	-	-	-	-	-	-	-	-	-	-	-	-	-	-	-	-	-	n.a.	n.a.	n.a.
LPE-20:4***	26.2	[M–H]–	-	-	-	-	-	-	-	-	-	-	-	-	-	-	-	-	-	-	n.a.	n.a.	n.a.
chol ester - 18:1 ***	41.7	[M+NH4]+	-	-	-	-	-	-	-	-	-	-	-	-	-	-	-	-	-	-	n.a.	n.a.	n.a.
*PA-32:0 double-palmitate incorporation could not be observed due to co-elution with a strong 650.4972 m/z signal
**Cer-d42:0 could not be quantified due to overlap with a d42:1 isotope peak
***LPE & cholesterol ester peaks were observed, but too low to quantify
- : not observed or too low to be quantified
n.a. : not investigated because no label incorporation could occur in this molecule

## Sheet: 3. choline-treated
Supplementary Table 3. LC-MS peak areas and retention times for lipids, choline, and phosphocholine with and without treatment with labeled choline.
	RT (min)	ion	peak areas
			-SerM			-SerM +d9-labeled choline
			unlabeled			unlabeled			d9-choline label
LPC-16:0	26.6	[M+H]+	404708	358878	443717	158395	135301	296914	545298	448099	900092
LPC-18:1	26.9	[M+H]+	404708	358878	443717	158395	135301	296914	545298	448099	900092
choline	10.8	[M+H]+	61644820	59484990	60265120	32397500	29025760	31360010	142621500	127598700	140260800
phosphocholine	12.3	[M+H]+	1147668	2095970	888795	2184303	1606155	1384989	2620984	4055572	3124840
PC-32:0	35.5	[M+H]+	528066000	514819500	518605700	216216000	209640700	217051500	380025600	366836200	379443300
PC-32:1	35	[M+H]+	129804600	123663400	124666000	59287620	53435470	59473700	185852900	165870200	184431200
PC-34:0	36.4	[M+H]+	106622400	108857700	106984100	81510670	77736040	84563950	39837360	32289460	28464440
PC-34:1	35.8	[M+H]+	1411921000	1396120000	1371892000	380102700	376448100	377559500	1514306000	1493481000	1506944000
PC-34:2	35.3	[M+H]+	485917000	469388700	470516900	268961800	255520700	271926900	333423500	313885700	332796400
PC-36:1	36.7	[M+H]+	254986000	240064000	250438000	170799400	158659100	179047000	207026600	192180800	216240200
PC-36:2	36.2	[M+H]+	216517200	211303000	214008400	129959100	126350800	133420600	179653600	173892900	184523400
DG-32:0	37.5	[M+NH4]+	58726110	55759280	59800180	74277810	69963700	81987130	n.a.	n.a.	n.a.
DG-34:1	37.8	[M+NH4]+	374792300	362238600	381060000	603775700	579762800	658948400	n.a.	n.a.	n.a.
DG-34:2	37.3	[M+NH4]+	66449860	56847900	67664540	89181110	83794130	101106700	n.a.	n.a.	n.a.
DG-36:2	38	[M+NH4]+	113704300	109351600	116933100	251148600	237526100	280478200	n.a.	n.a.	n.a.
PA-32:0	36.1	[M–H]–	13982	18109	20572	22282	19716	26950	n.a.	n.a.	n.a.
PA-34:1	36.4	[M–H]–	107925	120777	153348	185032	174398	205192	n.a.	n.a.	n.a.
PA-36:1	37.2	[M–H]–	37242	41644	61424	67919	56338	72773	n.a.	n.a.	n.a.
PA-36:2	36.6	[M–H]–	28255	39064	65997	43513	37675	67137	n.a.	n.a.	n.a.
SM-d34:1	34.7	[M+H]+	54388150	50818350	49468703	48066887	41122588	46603603	2530748	27844	24572
SM-d40:1	37.3	[M+H]+	30793932	28178238	29570869	28485332	25385018	29915778	-	-	-
SM-d42:1	38.2	[M+H]+	106624697	98874863	105265084	103475023	92164318	111018261	2092514	2145672	2568338
SM-d42:2	37.5	[M+H]+	114898992	107545708	111832028	105553541	95467421	112811316	3409820	3328936	4055226
SM-d42:3	37	[M+H]+	30087737	27976496	28573691	26579216	22600900	25823992	-	-	-
SM-d44:2	38.3	[M+H]+	5941034	5521305	5190993	5548816	4980091	5982652	223129	184415	144758
- : not observed or too low to be quantified
n.a. : not investigated because no label incorporation could occur in this molecule
