# Supplementary material for: Lysophosphatidylcholine Regulates Sexual Stage Differentiation in the Human Malaria Parasite Plasmodium falciparum
Source: Cell. 2017 Dec 14;171(7):1532–1544.e15. doi: 10.1016/j.cell.2017.10.020 (PMC5733390; doi:10.1016/j.cell.2017.10.020)
Supplement: Dataset S2. Related to Figure 4 — RNA-seq data comparing parasite transcription in presence and in absence of LysoPC (.xlsx file). [file mmc3.xlsx]

## Sheet: Normalized FPKM all data
Gene_id	NF54_+SerM_TP1	NF54_+SerM_TP2	NF54_+SerM_TP3	NF54_+SerM_TP4	NF54_-SerM_TP0	NF54_-SerM_TP1	NF54_-SerM_TP2	NF54_-SerM_TP3	NF54_-SerM_TP4	NF54_-SerM/LysoPC_TP1	NF54_-SerM/LysoPC_TP2	NF54_-SerM/LysoPC_TP3	NF54_-SerM/LysoPC_TP4		pf2004_+SerM_TP1	pf2004_+SerM_TP2	pf2004_+SerM_TP3	pf2004_+SerM_TP4	pf2004_-SerM_TP0	pf2004_-SerM_TP1	pf2004_-SerM_TP2	pf2004_-SerM_TP3	pf2004_-SerM_TP4	pf2004_-SerM/LysoPC_TP1	pf2004_-SerM/LysoPC_TP2	pf2004_-SerM/LysoPC_TP3	pf2004_-SerM/LysoPC_TP4	Gene Abbreviation	Gene Description
PF3D7_1222600	0.888298	1.92421	7.11444	19.9712	9.41152	4.32015	17.9556	19.2157	35.6225	1.21251	4.27885	9.12443	19.2716		0.0566515	0.201975	0.74425	5.01388	0	1.21844	12.1661	73.499	158.884	0	0.105953	1.87353	8.32508	AP2-G	transcription factor with AP2 domain(s) (AP2-G)
PF3D7_1335000	8.3133	25.2454	110.829	321.306	0	4.61639	43.7821	372.423	830.841	6.82024	20.7867	185.055	426.487		0.412349	7.29484	23.3781	44.9159	0.709787	0.733239	99.1547	411.047	1199.14	0.457713	6.20119	26.0038	88.7819	MSRP1	MSP7-like protein (MSRP1)
PF3D7_0500800	54.8848	34.9241	21.0891	26.8677	2979.34	1060.66	184.79	62.0219	60.704	64.4512	69.1876	29.5688	18.0105		97.5969	33.635	26.0583	41.9258	536.211	227.368	133.291	103.88	53.7271	105.6	37.0758	24.4059	37.285	MESA	mature parasite-infected erythrocyte surface antigen (MESA)
PF3D7_1343000	5076.77	4595.69	7005.14	4106.21	3534.72	9597.05	17121.4	21814.4	11286.3	5885.5	5090.85	6170.04	5272.43		2752.02	3430.84	2269.79	2978.87	3276.01	8999	13852.1	9402.25	5874.45	2520.26	4421.99	3961.21	2768.39	PMT	phosphoethanolamine N-methyltransferase (PMT)
PF3D7_1301900	0	26.6542	43.0255	210.133	0	12.6456	24.8733	162.38	327.766	0	42.1721	109.853	197.125		1.98193	6.79048	33.9616	24.2962	3.36188	0	43.8344	297.376	659.556	2.12958	15.2172	30.9171	28.9665	.	Plasmodium exported protein, unknown function
PF3D7_0924900	0	0	0	0	5.30903	0	7.93044	34.0302	41.1688	0	9.98784	7.48723	0		2.06027	4.49684	0	4.27182	0	3.61422	16.2807	12.4804	29.515	1.12812	1.95374	4.71993	5.03178	alpha-tubulin N-acetyltransferase	alpha-tubulin N-acetyltransferase, putative
PF3D7_0922200	935.835	1068.81	2321.79	1982.89	862.966	2179.84	3173.3	8672.38	2453.05	890.504	1074	2145.43	1953.04		1071.71	1285.65	834.275	1423.35	909.98	2191.4	4487.61	2268.95	2256.1	758.204	1829.49	1739.38	1238.38	SAMS	S-adenosylmethionine synthetase (SAMS)
PF3D7_0731700	31.7966	40.3201	9.20176	8.09538	24.1308	66.1142	93.7593	84.9984	18.695	38.1477	45.376	6.8079	37.6164		22.6462	10.729	0	7.83701	24.2379	36.4849	34.1542	22.8843	13.5318	19.6704	17.8742	4.33499	4.61022	.	Plasmodium exported protein (hyp9), unknown function
PF3D7_0520900	781.331	896.962	1090.18	567.322	863.953	1454.24	2377.09	3267.96	1001.2	943.224	881.588	997.394	818.759		796.582	764.124	395.18	416.997	878.987	1518.75	2282.34	978.302	681.341	601.992	1109.21	718.452	354.74	SAHH	S-adenosyl-L-homocysteine hydrolase (SAHH)
PF3D7_1001600	207.572	560.697	977.392	415.929	148.495	358.326	1004.17	1609.13	1164.57	261.94	624.59	854.98	770.014		153.024	337.137	331.219	134.923	127.404	327.059	885.464	973.445	633.268	131.093	431.537	533.663	268.665	alpha/beta hydrolase	alpha/beta hydrolase, putative
PF3D7_0935400	117.897	135.593	96.9003	100.518	58.3253	181.481	190.063	215.842	151.097	115.436	216.342	178.307	140.811		60.9847	51.0664	11.8672	2.07451	76.6234	135.721	219.099	154.565	28.5633	59.1394	33.8014	31.3043	32.6365	GDV1	gametocyte development protein 1 (GDV1)
PF3D7_0309200	7.62562	16.7596	12.1431	24.5291	85.9192	55.2803	34.3357	30.6106	26.215	7.69448	20.672	18.7311	12.445		32.7453	42.475	41.0097	20.9754	65.1448	52.6066	62.7118	119.788	72.7573	34.3476	36.16	54.9745	29.7626	ARK2	serine/threonine protein kinase, putative (ARK2)
PF3D7_1123000	3.06376	5.53053	7.01076	24.4908	60.1514	28.8885	20.4774	24.8268	61.5581	5.67552	8.92908	16.4845	22.5836		14.0692	14.9785	43.5189	49.1772	35.0067	20.4135	22.3039	85.9298	95.4865	14.4289	12.5299	37.4557	51.9611	.	conserved Plasmodium protein, unknown function
PF3D7_1004400	18.0399	14.4272	10.3337	5.1612	321.517	85.0264	25.1647	21.0865	16.4971	20.2371	10.9623	9.9275	21.1762		42.2145	18.1179	9.98026	8.91406	153.841	71.6937	43.5511	30.3885	30.6717	36.3843	23.5081	20.3369	7.18334	RNA-binding	RNA-binding protein, putative
PF3D7_0710200	7.20643	12.0076	9.30127	19.9371	118.133	93.7198	25.0125	39.7897	49.3947	6.55746	18.0095	28.4703	13.0004		21.7466	27.2508	31.8159	13.5211	56.554	31.0356	28.3281	59.1863	25.9843	26.0768	23.0237	37.0067	18.0241	.	conserved Plasmodium protein, unknown function
PF3D7_0722900	0	7.66004	4.87508	8.54653	0	0	7.69136	32.7613	44.5727	0	14.4557	10.8805	9.97891		3.6448	26.6516	36.2874	13.0649	0	4.61835	64.2301	82.4449	97.5634	1.72978	21.5673	48.4796	22.9239	.	conserved Plasmodium protein, unknown function
PF3D7_1431900	3.93479	5.6853	30.6671	18.926	3.81318	4.37245	15.0105	46.9866	67.8083	5.37453	9.82193	24.2523	35.115		0.794106	3.70461	6.07561	7.5123	1.36977	1.41879	15.5352	60.656	66.0682	1.77128	4.83669	19.1407	26.2458	ISC3	inner membrane complex suture component, putative (ISC3)
PF3D7_0619200	10.5365	20.5474	10.8601	15.8167	89.328	54.1609	39.7201	40.5563	28.1954	15.8261	20.3133	18.9409	16.0744		21.1065	23.7738	31.5611	69.1589	50.9563	45.6521	32.6394	71.4742	69.6382	27.0049	22.5104	28.0158	43.8322	.	conserved Plasmodium protein, unknown function
PF3D7_1444200	3.66953	42.5314	67.8996	74.6246	0	25.4384	56.6052	114.043	172.439	25.1479	16.7475	81.7068	69.4092		2.62835	7.6738	30.4045	14.5694	0	0	25.8057	45.1834	125.743	0.962663	6.63201	28.2342	29.9697	calmodulin-like	calmodulin-like protein
PF3D7_1123100	5.25628	9.66102	24.0572	36.7686	67.6971	37.5147	24.961	37.214	76.0984	8.15325	15.7064	26.1778	39.7876		13.2216	37.6851	142.472	109.125	37.36	22.3845	66.1204	233.965	248.58	13.5638	36.8092	164.487	137.586	CDPK7	calcium-dependent protein kinase 7 (CDPK7)
PF3D7_1227500	6.34142	19.3333	6.98711	12.6738	34.9804	20.5604	45.2342	26.6462	29.4856	9.29723	26.3541	24.5273	13.221		14.4957	28.4543	28.3282	12.6216	21.9341	24.154	38.3116	81.1929	47.7484	15.4123	33.162	31.409	19.3652	CYC2	cyclin (CYC2)
PF3D7_0705300	18.6523	44.9133	58.5753	37.3636	69.4532	51.8208	75.2992	81.1406	90.0656	26.4178	52.5069	76.8788	51.905		33.175	67.6817	67.958	26.439	47.5977	55.5582	103.738	180.359	130.147	31.9529	51.0293	107.657	54.7197	ORC2	origin recognition complex subunit 2, putative (ORC2)
PF3D7_1362700	3.46134	5.19105	6.70297	27.6754	72.2199	39.9563	18.1412	16.3852	25.3817	3.63455	6.63958	12.3073	21.859		4.27537	2.90266	6.53711	5.14716	12.7757	7.78246	5.48334	13.4958	19.1777	2.88439	3.55439	5.28825	8.31026	.	conserved Plasmodium protein, unknown function
PF3D7_0729800	0	11.3209	36.8398	0	0	0	14.0038	30.8557	74.9491	0	0	26.5905	37.3866		0	0	25.6455	12.207	0	0	6.56996	54.0833	63.4987	0	0	19.7398	14.7085	dynein light chain	dynein light chain, putative
PF3D7_0516800	9.09024	22.6448	16.1212	12.2626	24.2155	34.7359	54.917	51.5643	26.9445	9.61626	39.9237	33.0697	20.2545		26.3752	55.385	46.1992	18.8108	39.2498	44.362	77.7686	122.563	50.4099	29.7666	57.786	67.5045	28.3947	ApiAP2	transcription factor with AP2 domain(s) (ApiAP2)
PF3D7_1021900	14.4106	27.1223	15.6777	8.02647	363.29	33.4827	133.49	41.7928	37.347	22.2502	63.9942	40.8479	15.5146		39.1611	66.9578	73.87	42.1471	84.4999	71.6948	73.4509	142.867	92.122	41.046	94.5431	68.0206	42.4968	.	conserved Plasmodium protein (10b antigen), unknown function
PF3D7_0728600	4.01039	11.7643	5.16252	7.01376	26.4052	22.9866	31.8787	13.014	13.986	6.15858	14.7732	12.4441	8.81868		18.0212	23.5203	21.2665	12.6567	40.2874	30.1184	38.8037	69.2162	26.8585	16.0839	27.2532	34.1084	13.4601	zinc finger	zinc finger, C3HC4 type, putative
PF3D7_0704300	5.88198	14.866	14.1359	17.0507	42.3796	21.6582	39.2745	34.5032	40.3476	0.401473	19.3358	30.2096	16.5575		31.6153	54.4	87.5772	58.0783	57.0584	43.4876	59.6591	146.456	123.761	28.4024	54.5195	91.0876	63.117	.	conserved Plasmodium membrane protein, unknown function
PF3D7_1353000	32.0991	69.5643	91.5465	142.904	239.338	166.465	200.205	184.057	200.954	53.5826	101.154	138.002	152.417		71.0023	142.574	321.515	314.535	137.419	126.586	242.322	448.82	517.701	69.7688	147.209	379.072	388.265	tryptophan-rich antigen	tryptophan-rich antigen, pseudogene
PF3D7_1450700	38.7609	49.1824	32.5227	22.7543	161.494	156.252	78.1365	45.5421	61.6751	40.0381	64.3795	29.1355	17.7684		72.2773	62.0606	30.1302	59.9386	138.973	136.237	106.06	84.229	46.4198	82.3932	61.5231	59.1897	33.7562	.	conserved Plasmodium protein, unknown function
PF3D7_0209500	0	3.45297	13.7074	28.7848	0	0	5.42375	11.5163	94.693	0	2.71263	4.09024	19.6546		0	0.530118	31.3293	101.634	0	0	2.05918	42.8809	810.017	0	1.12205	8.40853	105.354	.	conserved Plasmodium protein, unknown function
PF3D7_1371800	82.4568	26.2663	3.20974	22.4764	154.131	139.717	29.1902	51.2349	71.737	112.71	36.5147	23.9299	39.4423		13.9356	2.16011	10.6435	1.46113	67.8075	42.1861	8.78944	11.6904	22.6434	21.2994	1.96294	9.78437	13.6409	.	Plasmodium exported protein, unknown function
PF3D7_1002200	21.2601	14.9411	13.1629	28.7585	148.235	71.044	49.0625	15.484	56.1642	23.5393	14.3371	8.85368	36.4167		16.594	15.4096	14.6458	22.6644	42.2038	34.1091	20.1258	32.4838	38.9889	17.0657	25.6231	19.5438	17.8209	PArt	tryptophan-rich antigen 3 (PArt)
PF3D7_0509100	3.83825	7.85314	7.32145	7.67432	71.6554	27.5543	32.2531	20.3018	17.1075	6.54968	10.8776	18.0704	4.50214		16.3689	22.4169	25.3129	8.91987	38.3931	28.1548	29.1313	42.5999	11.8	14.3875	24.5305	26.1419	9.9721	chromosome condensation	chromosome condensation protein, putative
PF3D7_0920600	8.55972	9.12536	12.1324	50.5511	8.39156	6.79582	21.4759	29.7992	123.256	8.34746	7.85642	17.4457	43.9949		5.38715	9.04004	42.1686	51.4801	7.5124	11.5002	12.4263	61.7845	211.601	6.36813	9.30664	20.526	77.1251	.	conserved Plasmodium protein, unknown function
PF3D7_1030900	3.40798	46.8946	196.901	221.482	33.0913	28.355	52.5752	410.102	344.04	14.0088	23.3188	180.945	257.689		3.27058	22.2285	81.6337	88.4661	9.81322	2.88202	48.2316	126.581	305.326	1.79912	27.8289	109.363	103.904	P28	28 kDa ookinete surface protein (P28)
PF3D7_1235300	6.25213	15.9208	11.2986	35.53	211.591	90.5278	63.672	24.0513	45.914	10.7812	33.9457	21.4072	20.8431		56.9606	61.6338	93.1428	144.676	144.652	103.68	73.6501	153.487	87.3864	63.1263	55.9508	98.8507	104.623	NOT4	CCR4-NOT transcription complex subunit 4, putative (NOT4)
PF3D7_0201500	198.962	108.004	197.578	89.5005	181.03	145.675	233.267	256.956	278.409	189.172	173.108	165.637	208.633		28.856	18.8908	37.9331	64.3856	44.9366	54.5791	70.2724	53.0445	217.238	25.9236	35.4539	27.9839	45.9384	.	Plasmodium exported protein (hyp9), unknown function
PF3D7_1359600	32.7152	33.6923	26.3897	26.8012	249.054	100.976	87.6993	47.444	59.2314	36.971	42.5536	36.7265	47.1753		50.0284	51.7048	50.2739	38.8775	115.679	82.54	83.622	102.878	71.8076	50.8347	61.1097	54.5482	57.9152	.	conserved Plasmodium protein, unknown function
PF3D7_1124600	360.068	539.633	1217.15	1978	305.123	481.641	1084.59	1508.39	2394.43	422.186	540.449	1010.01	1945.23		206.982	368.803	1152.82	1101.61	183.245	523.478	1110.33	1212.57	3294.11	178.975	402.514	898.443	2011.68	EK	ethanolamine kinase (EK)
PF3D7_0323700	39.2791	73.0586	51.7328	48.5841	157.936	128.851	149.537	96.5914	157.668	65.0704	92.936	68.6812	76.5536		39.3874	52.7663	108.645	176.195	85.0062	67.7191	88.6876	150.567	266.629	41.0976	52.5084	101.498	216.569	SART1	U4/U6.U5 tri-snRNP-associated protein 1, putative (SART1)
PF3D7_1206100	5.5315	5.99763	34.9342	50.0363	11.7314	13.4409	8.79059	58.6981	87.111	1.89022	9.42513	30.7817	45.5305		2.06894	12.829	63.21	75.2057	5.34551	3.6845	35.5917	122.023	234.087	1.14999	13.5992	92.8177	109.699	IMP-specific 5'-nucleotidase	IMP-specific 5'-nucleotidase, putative
PF3D7_0814600	1.59703	2.30927	0	16.0688	0	2.21718	0	30.8321	41.0127	2.1835	1.81487	8.20376	18.7885		0.793149	3.50907	25.9476	58.166	0	0	12.7195	37.4832	251.878	0.440356	1.49065	19.4612	65.9827	.	conserved Plasmodium protein, unknown function
PF3D7_0704600	9.06487	8.32981	18.8525	31.5519	95.288	27.1021	22.4602	30.8917	42.1362	9.74773	7.47081	20.9266	20.9345		12.3188	18.9028	51.9605	61.7019	35.4718	20.1388	29.677	93.3436	132.547	10.4888	22.5731	59.4012	57.7676	UT	E3 ubiquitin-protein ligase (UT)
PF3D7_1419000	33.3986	81.6685	13.112	24.8229	80.3194	78.882	104.019	45.9058	63.2734	42.9964	89.8114	40.8424	24.6335		57.0386	61.6552	54.5818	32.6289	86.1281	97.5325	80.4163	138.493	92.0785	66.6991	60.3024	63.0909	58.1231	.	conserved Plasmodium protein, unknown function
PF3D7_1318400	14.1245	28.9575	22.9542	29.1719	103.738	65.2012	42.217	56.109	40.2794	7.46518	24.282	35.1022	27.7995		39.3363	58.1887	67.3372	36.5333	71.9017	63.576	70.1663	114.982	72.0546	38.1341	62.3703	77.1973	49.863	chromosome segregation	chromosome segregation protein, putative
PF3D7_0724100	13.438	31.1404	16.6738	29.1425	260.41	129.125	57.9813	34.4863	42.9996	15.2917	45.0863	26.8409	13.1426		62.0031	56.9299	42.2084	35.2296	190.022	99.496	71.9362	74.1723	33.8967	71.4551	56.0594	56.8223	38.2158	.	conserved Plasmodium protein, unknown function
PF3D7_1147300	42.9731	42.4528	38.9852	33.2482	162.998	90.6855	103.117	56.1566	62.238	53.6888	59.2944	42.3377	35.1961		67.9064	67.9888	46.4532	28.6401	124.004	114.941	77.4871	120.387	70.9029	62.7654	88.3248	54.9301	30.7859	.	conserved Plasmodium protein, unknown function
PF3D7_0202400	8.85643	14.4759	6.40469	7.46141	150.162	104.912	38.5319	14.3509	17.3511	12.7288	24.3135	13.5664	12.0326		36.4476	37.6043	23.3027	26.9034	109.903	60.5758	39.2927	55.0026	28.2792	35.6971	39.2084	39.0581	28.9778	gamete antigen 27/25	gamete antigen 27/25, putative
PF3D7_0929600	2.52461	10.9612	93.0957	91.8769	3.0622	17.5143	4.58343	136.844	76.841	6.9111	5.74827	25.9406	83.3437		0.615867	41.7656	179.534	144.001	0	2.18045	60.3627	325.977	1090.6	0	26.706	161.506	304.2	G2	G2 protein, putative
PF3D7_1112900	0	2.5411	24.2395	14.1548	2.13003	2.43914	7.9771	20.3629	28.7289	0	5.99215	6.01745	20.6793		0	5.76855	24.6545	10.9298	0	0.773085	13.9387	53.0273	69.0352	0	4.08974	25.3806	17.0268	.	conserved Plasmodium protein, unknown function
PF3D7_1455900	128.321	201.16	125.907	76.8136	123.927	141.789	271.809	252.902	161.272	156.096	248.818	240.095	78.4211		60.4584	53.2863	37.9551	36.4297	89.9111	88.5689	159.134	137.983	113.034	81.0042	52.5825	62.1261	62.5518	polyprenol reductase	polyprenol reductase, putative
PF3D7_1406900	21.1557	15.2978	36.4819	53.2602	34.1948	48.9461	27.213	64.6999	119.421	45.8066	20.041	30.1881	58.0968		13.9643	8.87349	22.8313	12.7925	15.7706	16.2869	18.9775	58.5181	107.034	17.913	10.668	35.6463	57.6512	radical SAM	radical SAM protein, putative
PF3D7_0510500	80.0455	54.3922	21.7626	32.6103	207.06	114.021	129.395	62.6931	72.6437	79.674	79.2601	58.0696	47.7809		79.059	80.0508	56.2497	55.5455	137.295	132.445	141.392	166.669	103.012	84.5886	94.7742	77.8997	74.7396	TopoI	topoisomerase I (TopoI)
PF3D7_0711400	31.6678	20.5904	18.1484	7.9335	72.8869	70.3803	34.5163	35.0714	38.7181	27.0346	24.2538	17.6211	20.4524		38.5427	28.0373	12.2231	4.19816	93.3512	71.3583	43.6632	26.8465	10.1133	38.0846	26.9471	15.4966	13.6895	SAP18	histone deacetylase complex subunit SAP18, putative (SAP18)
PF3D7_0615400	18.7462	28.7809	35.6696	33.1214	186.128	113.245	66.3293	57.6696	60.5491	18.0459	48.7534	56.078	38.4113		70.9118	76.1425	59.5522	56.6783	153.119	108.697	94.0993	128.225	58.7669	71.1748	69.0374	92.6961	43.1736	ribonuclease	ribonuclease, putative
PF3D7_0624600	6.53636	16.4469	22.2075	30.08	138.623	31.1014	53.2633	36.1793	67.6837	10.8142	19.3055	29.8401	27.8718		18.5527	46.3704	109.367	90.9825	51.3474	32.5318	43.7818	161.346	151.315	18.6099	51.5234	122.784	97.8144	ISWI	SNF2 helicase, putative (ISWI)
PF3D7_1345400	8.57725	20.737	13.6602	13.425	93.0315	52.8507	43.0241	21.5218	13.8777	11.2008	19.8712	18.515	11.3745		28.8342	42.4886	26.1558	13.9819	54.5367	54.0137	47.7046	71.3671	23.3599	25.0221	35.8531	38.4904	19.5115	.	conserved Plasmodium protein, unknown function
PF3D7_1033900	16.5226	98.787	296.601	328.378	10.0325	62.9782	131.164	1084.62	213.823	28.3236	122.647	339.619	156.432		112.449	199.984	186.42	109.576	45.1959	87.5816	435.437	287.436	406.49	49.314	231.644	305.149	186.302	ubiquitin-conjugating enzyme	ubiquitin-conjugating enzyme, putative
PF3D7_1019700	3.64398	7.89572	4.76928	18.7541	43.5028	20.25	26.4809	11.0203	30.2826	5.68656	8.85522	16.9335	14.6615		8.84502	13.0398	15.0177	11.1135	15.0391	17.2437	21.3017	41.5738	27.7195	8.84698	16.8076	24.5768	23.9214	.	conserved Plasmodium protein, unknown function
PF3D7_1029800	100.025	140.535	145.604	79.3041	68.2949	142.795	144.565	426.778	193.938	127.098	150.437	173.68	145.788		93.0447	81.1661	27.5821	20.6148	99.7821	105.033	132.058	98.5353	98.8851	80.3948	79.1343	56.695	53.2711	RAP	RAP protein, putative
PF3D7_1228800	8.52795	19.438	11.0946	11.3587	103.257	33.2275	51.0425	24.1108	24.8747	12.5526	25.2034	17.7484	10.5876		20.583	37.3496	62.6559	27.5421	51.6406	28.8635	40.4431	101.935	56.0235	16.6789	33.2977	68.5243	36.3985	WD repeat-containing	WD repeat-containing protein, putative
PF3D7_0215900	16.0735	81.4297	86.4792	59.6255	0	37.1659	46.2016	93.3904	81.5766	11.0023	36.6087	73.4047	88.4698		24.1092	51.6102	28.3391	21.7523	23.4991	33.4247	97.9445	128.79	117.214	31.6577	56.5401	46.825	31.863	DHHC11	palmitoyltransferase, putative (DHHC11)
PF3D7_1451300	79.5308	142.813	257.139	206.507	77.2109	136.773	150.13	487.455	164.194	78.4393	119.667	190.694	225.39		111.141	155.444	146.484	57.4626	88.0939	121.714	309.907	342.208	517.72	85.2667	176.687	270.875	149.874	NSE2	E3 SUMO-protein ligase NSE2, putative (NSE2)
PF3D7_1133200	17.808	33.66	22.1756	43.4475	157.604	84.7858	66.1386	51.8726	57.2352	13.9417	40.0731	58.2838	25.7995		45.4593	87.9783	111.362	52.6001	89.8139	77.3917	82.1406	196.68	97.7084	43.4557	82.9106	140.138	73.2431	.	conserved Plasmodium protein, unknown function
PF3D7_1433800	4.00823	10.1294	5.04429	4.00469	14.8026	15.5951	16.9324	16.5695	18.635	6.01811	17.9437	12.6946	10.3405		12.2242	18.1917	12.5436	3.0181	18.554	16.1362	22.9159	36.3111	19.2758	13.5634	13.9651	17.4013	8.01742	.	conserved Plasmodium protein, unknown function
PF3D7_1032700	66.6396	100.196	66.5832	53.9308	125.021	125.387	198.162	113.954	127.769	92.5232	117.14	95.6955	88.4073		45.0273	55.4999	60.0685	41.8945	63.6721	64.4494	95.4069	110.305	101.346	45.0347	49.5696	67.6887	55.4365	.	conserved Plasmodium protein, unknown function
PF3D7_1029900	9.66025	91.6171	81.816	74.0417	5.06916	18.3441	108.234	155.458	220.902	8.35216	127.761	169.242	90.6496		32.219	141.096	192.013	81.506	16.7058	46.1122	256.365	476.497	323.698	33.184	135.438	322.956	206.8	.	conserved Plasmodium protein, unknown function
PF3D7_1341800	3.96115	11.4525	75.7933	68.9869	3.20022	11.0006	14.3889	101.882	150.917	1.80467	28.4941	58.7808	80.7238		0.659282	23.6599	123.753	84.3591	0	0.587243	50.6768	188.078	340.494	1.09972	17.3302	96.4932	116.168	IMC1k	inner membrane complex protein 1k, putative (IMC1k)
PF3D7_1024100	5.05557	10.589	0	1.01177	28.1652	20.3686	18.3695	1.94583	9.41055	15.8771	16.6259	3.46213	2.37303		7.56653	4.10872	4.48912	2.69921	21.9154	14.6874	7.98251	11.3715	20.4292	9.74114	4.56192	2.11578	5.02458	.	conserved Plasmodium protein, unknown function
PF3D7_1103800	3.81658	5.28163	6.18503	10.8019	93.1926	39.9974	18.3479	14.9804	17.3722	3.90687	10.9931	11.9787	14.5439		18.2376	18.3251	39.3169	52.9101	48.6991	29.7131	27.3045	50.4689	58.5888	17.0472	20.7342	27.7435	54.3199	NOT1	CCR4-NOT transcription complex subunit 1, putative (NOT1)
PF3D7_1319400	104.005	197.8	68.2329	75.3152	189.895	176.439	300.518	144.84	162.961	125.602	223.447	167.323	104.265		127.366	173.838	132.211	93.1616	185.982	197.064	259.067	304.722	242.779	124.492	188.838	178.646	92.1674	.	conserved Plasmodium protein, unknown function
PF3D7_0901800	409.839	465.258	253.879	108.776	295.168	522.431	571.992	401.697	299.895	606.572	533.69	337.77	181.219		144.867	120.967	46.1819	7.82049	180.201	228.771	240.489	136.75	58.4284	167.646	80.0642	69.539	45.805	.	Plasmodium exported protein, unknown function
PF3D7_1431500	59.378	55.4	41.0959	32.2022	101.137	62.7247	84.2746	48.8186	44.6294	59.9715	47.7062	51.8884	37.7524		56.9852	57.2266	35.6081	32.9342	71.0502	87.0697	64.1985	121.546	177.908	46.3116	73.5969	39.4439	36.7986	MAPK1	mitogen-activated protein kinase 1 (MAPK1)
PF3D7_0505400	13.9977	19.1012	23.1733	17.1428	29.2024	19.4434	39.5548	37.4432	34.4076	12.7462	22.9405	25.2969	23.7413		17.2668	30.3393	33.4565	28.8753	12.5231	28.0468	51.4846	83.3318	63.8809	16.6321	39.7124	48.9128	23.058	.	conserved Plasmodium protein, unknown function
PF3D7_1365600	7.4028	8.40627	53.3774	74.282	3.844	10.281	9.6047	101.923	177.469	7.22484	8.40381	39.8352	86.9817		9.02283	22.6057	88.108	57.9554	15.5535	8.99523	33.5404	123.967	374.081	10.3435	10.9519	90.2948	158.495	DNA topoisomerase VI	DNA topoisomerase VI, b subunit, putative
PF3D7_0305200	3.91282	9.89097	26.8834	60.683	68.7128	27.1805	27.5462	37.6481	108.108	5.34262	13.8657	45.2174	53.9491		10.3013	43.0802	179.216	119.125	26.7801	17.9912	48.931	273.239	261.525	9.84395	51.8136	174.652	212.135	.	conserved Plasmodium protein, unknown function
PF3D7_1368500	7.54951	5.45356	4.71829	12.373	9.14455	4.76693	12.468	18.5007	51.1295	6.56132	9.34278	14.1004	11.28		3.99007	7.09494	14.4147	4.37822	9.87742	12.7151	9.58819	16.4355	31.3863	8.90494	7.475	8.57379	9.34445	.	conserved Plasmodium protein, unknown function
PF3D7_1425800	14.5719	39.5752	22.6999	18.6714	27.5328	38.8677	60.3584	41.5126	50.1921	14.3272	42.3095	39.9166	23.2598		22.8834	37.6919	41.9788	10.5613	29.8099	38.2902	49.6678	74.4663	35.2683	27.0334	35.1125	43.4667	28.9194	.	conserved Plasmodium protein, unknown function
PF3D7_1236200	30.2327	38.4152	47.3122	146.959	124.202	99.4304	76.1344	48.5895	138.856	43.3648	50.7633	58.3104	123.91		3.98992	5.89299	13.6305	26.6404	11.5939	11.6754	15.2663	33.3362	55.6868	4.35105	8.92344	14.6932	26.6915	.	conserved Plasmodium protein, unknown function
PF3D7_1021800	4.44757	14.5463	31.7334	57.0007	71.9127	31.9902	33.9871	49.3054	96.1081	3.92837	21.0545	51.9553	44.7974		34.8776	104.115	308.643	174.786	67.9561	57.12	123.32	359.917	307.332	33.4174	77.2151	355.276	285.496	SEA1	schizont egress antigen-1 (SEA1)
PF3D7_0825200	108.996	199.559	301.546	138.276	69.3908	122.213	188.29	415.181	281.798	85.5257	207.874	311.213	172.417		96.4059	146.759	52.0794	19.9322	107.04	132.682	243.903	196.744	103.364	93.3494	100.807	115.332	52.9501	IF3a	translation initiation factor IF-3 (IF3a)
PF3D7_1222400	5.48227	7.91696	3.8599	8.42726	51.5737	14.3568	24.9025	8.10863	11.7641	8.0587	10.515	9.02448	4.94529		8.55448	5.94663	8.24641	10.6576	13.3827	10.8008	9.69121	27.9874	28.0738	6.98277	11.6719	7.62619	8.16992	ApiAP2	transcription factor with AP2 domain(s) (ApiAP2)
PF3D7_1238500	7.82152	9.99264	4.81987	16.84	72.8562	28.4235	19.4033	17.3574	25.8822	10.2666	12.2763	10.8153	10.5853		6.12973	7.5773	7.71552	11.944	13.7617	11.6678	9.90364	16.1738	21.6506	5.7409	12.6143	7.41615	10.1332	.	conserved Plasmodium protein, unknown function
PF3D7_1016300	880.578	397.756	369.352	63.7405	6818.72	1085.82	864.567	665.963	156.212	614.077	663.871	341.08	146.175		1082.56	356.876	136.092	133.101	2487.64	1244.49	751.261	282.109	198.637	763.179	558.121	169.1	97.5959	GBP	glycophorin binding protein (GBP)
PF3D7_1106900	45.3701	29.2521	23.4196	41.2929	55.136	41.8985	50.2939	19.6622	47.5781	20.7631	28.8347	34.5442	0		25.8195	14.302	5.0738	0	50.1332	34.8919	10.5646	21.2965	41.9598	25.6262	4.4606	8.03062	11.4605	.	conserved Plasmodium protein, unknown function
PF3D7_0206300	11.4007	8.23906	7.84875	16.0224	125.708	47.4972	25.8848	6.5942	31.8944	17.1367	12.9444	7.80805	13.3982		3.71313	4.30667	3.74244	9.59328	20.6751	9.1679	3.93628	14.8219	24.7708	5.72285	3.21571	5.35845	20.9727	AROM	pentafunctional AROM polypeptide, putative, pseudogene (AROM)
PF3D7_1338400	16.6382	6.01346	12.737	25.0846	15.1231	19.2519	6.29554	32.1019	25.879	7.58084	14.1751	9.49626	22.8255		7.25987	8.88067	4.52654	8.69972	6.5501	16.0068	7.13646	18.983	84.8862	9.22332	7.14177	10.5191	13.536	.	conserved Plasmodium protein, unknown function
PF3D7_0811900	11.8208	18.4406	10.8283	6.62287	29.2047	17.0798	34.7909	30.0251	19.8012	10.9752	23.5912	14.5711	19.9733		15.3629	24.5712	19.4327	15.6642	20.5117	24.7036	32.6557	53.9503	38.2421	12.4704	37.5212	26.597	15.8709	RNA-binding	RNA-binding protein, putative
PF3D7_0714600	67.8868	60.9475	47.1921	26.8311	113.406	107.139	116.773	57.492	105.474	67.4571	99.2467	51.0721	58.0076		60.174	59.5903	57.5435	67.2547	116.201	103.681	108.029	139.575	85.8846	73.0621	60.551	81.2244	63.2156	.	conserved Plasmodium protein, unknown function
PF3D7_1362400	4.50584	14.5456	15.1649	14.8345	39.1556	23.5704	25.0417	25.9954	49.3005	9.40695	25.5365	26.318	21.1381		11.6873	22.0933	39.3416	25.3351	29.17	18.0369	33.8436	83.2968	63.148	14.4326	19.2081	65.4067	48.9748	Pcalp	calpain (Pcalp)
PF3D7_1004900	138.012	132.603	146.958	162.041	92.4132	191.547	121.56	226.986	130.029	115.534	105.433	137.567	135.856		56.7812	53.2573	55.2146	21.2063	58.4149	59.3748	83.4113	120.428	127.898	50.542	39.1275	56.668	24.8013	.	conserved Plasmodium protein, unknown function
PF3D7_0301700	330.107	241.776	114.678	75.3847	390.197	322.723	314.781	208.72	155.333	394.787	188.923	167.095	88.029		117.488	89.2774	51.1803	49.141	184.472	193.055	196.084	122.892	95.7257	125.039	101.931	48.7649	74.967	.	Plasmodium exported protein, unknown function
PF3D7_1468200	106.921	119.653	239.487	151.215	117.962	112.335	147.021	282.845	387.736	97.6489	107.118	194.22	191.323		43.6685	93.7634	125.299	100.659	69.5492	39.888	168.219	355.204	420.178	59.2455	95.7889	187.242	167.717	.	conserved protein, unknown function
PF3D7_0812300	0	2.87035	21.2758	13.3003	1.60414	7.35218	4.80837	15.321	30.8773	3.61843	1.50347	18.1319	18.6756		0.991348	1.46405	21.6375	5.54524	0.569266	0	6.06568	31.255	35.8034	0.367467	1.24092	6.19055	6.46957	SSP3	sporozoite surface protein 3, putative (SSP3)
PF3D7_0610200	28.1653	38.5688	5.37697	21.1463	138.586	112.492	65.0264	31.6256	31.4097	43.2696	49.9138	20.0919	16.5288		39.6792	21.1515	13.0019	29.3917	115.154	77.8829	28.422	28.1661	15.0611	50.2753	20.3166	16.4511	10.1887	.	conserved Plasmodium protein, unknown function
PF3D7_0625300	5.33441	11.557	7.85106	8.38284	39.2213	21.7055	25.9601	23.456	15.0659	6.24235	10.7997	14.3511	9.83395		8.81746	13.5473	11.4512	6.52939	21.0802	18.7391	14.53	24.3016	8.4223	10.8308	15.2312	11.2011	8.06782	DNA polymerase 1	DNA polymerase 1, putative
PF3D7_1354100	10.795	9.10718	16.5488	3.62422	28.3543	9.98992	13.0688	20.8531	33.6236	9.84185	12.2723	3.08079	16.9412		4.4503	4.72051	21.3412	9.31719	4.59478	5.53546	11.2024	46.1103	70.6225	5.92361	5.85884	23.8823	41.3722	.	conserved Plasmodium protein, unknown function
PF3D7_0731600	445.485	540.42	141.93	64.8533	622.303	574.836	821.431	298.132	185.151	549.796	493.403	239.777	153.68		246.296	195.241	72.3215	46.3726	331.965	383.349	321.853	189.663	61.7693	241.874	204.566	81.1801	43.5392	ACS5	acyl-CoA synthetase (ACS5)
PF3D7_1116900	0	10.2732	57.3873	43.2381	4.30418	4.91656	12.8704	68.849	66.625	4.85931	0	18.2195	33.525		4.24267	32.7208	103.098	59.9978	0	2.98888	53.8658	95.2718	194.919	1.86583	16.0517	86.0163	74.6447	.	conserved Plasmodium protein, unknown function
PF3D7_0216900	10.8369	9.39746	19.8915	8.70043	5.25216	12.04	11.8105	45.9586	35.3639	8.88445	18.4544	14.8437	20.3744		2.9898	7.95769	9.49828	0	3.27949	7.27234	10.6164	23.2342	9.82321	4.23695	4.07927	12.1156	3.99167	.	conserved Plasmodium protein, unknown function
PF3D7_1468100	17.0794	73.0796	55.9685	58.5694	200.167	70.6121	151.139	87.5732	99.9951	33.0983	68.5866	86.635	48.4639		46.3771	141.185	250.22	136.734	87.4524	64.9974	167.111	378.818	281.518	41.1141	195.806	335.044	178.157	.	conserved Plasmodium protein, unknown function
PF3D7_0717600	13.8221	35.7093	45.0538	31.922	26.3984	28.0653	46.8421	53.2036	100.202	15.2443	33.7619	62.8006	59.8923		18.466	50.0133	91.9961	28.9332	31.6396	33.7626	75.4957	146.294	111.251	21.0752	37.6034	110.209	67.33	.	conserved Plasmodium protein, unknown function
PF3D7_1434100	22.9786	11.0749	3.51972	9.24507	24.1375	25.5222	18.0838	14.7846	28.6054	48.1689	13.9252	13.1153	14.4157		12.95	6.74269	9.97015	6.38618	17.0514	18.2995	18.331	15.0993	27.4952	11	2.14702	8.01446	9.31983	queuine tRNA-ribosyltransferase	queuine tRNA-ribosyltransferase, putative
PF3D7_0403200	14.8354	13.7835	19.4492	12.7599	101.429	63.2817	47.1578	12.2555	27.1681	13.0309	27.6683	18.1434	2.49021		22.6016	18.4032	11.616	43.5519	81.5876	54.0773	32.3842	24.355	13.455	26.9459	20.4508	16.8464	10.4136	.	conserved Plasmodium protein, unknown function
PF3D7_0815800	4.45886	16.9575	32.6579	35.0624	37.4355	23.9558	33.4852	53.1686	67.0472	6.49258	14.1522	38.6764	51.6008		14.9164	60.1742	182.327	134.302	20.9223	29.0294	69.7323	229.555	204.627	13.3788	69.2673	178.932	168.007	VPS9	vacuolar protein sorting-associated protein 9, putative (VPS9)
PF3D7_1448500	3.61193	7.09332	6.28005	15.0082	54.2288	28.3083	7.74415	19.7199	19.4761	2.16909	7.36762	13.6036	10.1639		15.3928	23.7975	36.2173	19.7639	35.9045	22.5705	27.2892	59.0852	35.8549	15.5348	22.776	38.3038	24.4116	.	conserved Plasmodium protein, unknown function
PF3D7_0409900	0	5.39578	34.2939	78.0618	0	4.14515	8.13328	63.3834	139.356	2.04071	6.78421	40.8965	80.7653		0.742869	9.53631	59.964	52.9443	0.639616	0.661083	18.7317	99.6851	190.395	1.23801	12.5609	49.5139	70.8933	ALP5b	actin-like protein, putative (ALP5b)
PF3D7_1460500	9.38991	14.0459	2.30298	17.4348	62.9456	33.5488	26.1997	12.2559	14.8178	8.24064	15.9672	10.9084	7.86746		12.7182	16.6511	21.6726	11.8656	29.9218	22.0159	22.6519	48.3042	23.498	15.8423	23.3171	23.3679	13.3786	.	conserved Plasmodium protein, unknown function
PF3D7_1401900	4.35472	7.34532	43.3461	108	7.03706	8.06171	10.5452	44.8193	281.148	9.92143	1.64911	27.3402	85.3573		0.722944	1.92052	66.2491	92.4559	0.62252	1.28699	4.97276	66.151	456.75	1.20507	2.03703	43.9729	183.983	.	conserved Plasmodium protein, unknown function
PF3D7_0928800	17.3848	15.5725	7.96802	12.5372	33.6928	42.5033	27.1606	18.7458	14.5707	32.291	24.4551	9.52456	17.9605		13.1808	9.99946	11.5281	4.43515	28.1988	25.4463	18.616	22.5574	15.2615	14.9036	5.59723	7.44427	7.74511	serine/threonine kinase	serine/threonine protein kinase, putative
PF3D7_1461100	22.1064	17.9653	28.4961	26.2929	15.8989	31.6682	28.2372	35.9147	51.466	16.0394	25.0779	26.0205	16.2203		9.77789	26.5449	45.0508	12.4851	14.7613	16.8547	33.3731	83.7763	55.597	10.9108	16.6826	55.0614	37.6198	.	conserved Plasmodium protein, unknown function
PF3D7_1112100	3.07271	11.2519	13.5603	42.1069	49.431	24.0932	26.519	19.413	82.1473	5.6921	12.4377	32.6896	26.7677		13.7181	36.3323	130.936	80.2336	28.435	21.8778	34.7813	162.079	191.934	14.9094	30.5782	112.958	148.931	.	conserved Plasmodium protein, unknown function
PF3D7_1221000	8.12601	13.2438	15.4076	24.1284	66.3465	34.5194	39.4421	19.6435	29.6867	10.4581	16.3151	23.0533	24.5047		10.4219	26.4936	57.8247	30.4453	15.24	19.4211	40.3356	87.5134	62.6516	10.5993	38.3205	58.6049	42.0587	SET10	histone-lysine N-methyltransferase, H3 lysine-4 specific (SET10)
PF3D7_1030300	15.0653	12.6944	18.4021	71.3544	21.895	25.1162	38.3183	31.8913	112.171	15.0852	14.2368	37.8289	53.0359		4.84111	7.48294	73.581	135.678	12.0947	13.2226	18.2093	83.7491	225.081	5.40766	10.7329	63.3553	184.68	.	conserved Plasmodium protein, unknown function
PF3D7_1312900	27.8131	37.623	47.5134	118.355	238.456	118.38	94.6453	71.3529	208.485	44.6047	48.5562	86.9193	101.525		41.4892	66.7835	266.956	275.731	96.7924	75.4739	78.6144	232.838	452.331	43.8544	64.225	195.931	384.979	EIF4G	eukaryotic translation initation factor 4 gamma (EIF4G)
PF3D7_1212300	17.2757	7.99783	3.043	12.4072	42.9165	30.7716	20.9243	11.08	17.5182	26.6111	16.0725	6.06693	11.4341		6.63794	3.50554	2.46182	3.31602	19.6173	17.3201	5.18922	6.88113	17.1107	9.93153	2.31646	2.65294	7.16325	WD repeat-containing	WD repeat-containing protein, putative
PF3D7_1011000	52.3611	52.2963	122.189	175.535	55.7484	153.983	106.803	358.919	139.615	54.0165	90.096	78.5091	140.206		71.1908	139.83	268.353	91.5865	85.9133	74.7341	235.354	286.182	338.098	54.7018	203.766	308.358	303.881	ISP1	inner membrane complex sub-compartment protein 1 (ISP1)
PF3D7_1303700	4.82357	11.226	2.45523	7.50935	6.49115	7.44579	18.0132	14.441	19.9545	10.2457	13.3719	14.6812	10.0635		5.84264	12.9364	19.6174	14.2971	5.39392	8.99472	19.104	55.6655	53.1224	4.85593	15.2647	22.4109	23.9551	.	conserved Plasmodium protein, unknown function
PF3D7_0919500	15.3066	12.9071	23.4271	15.376	12.3658	12.3986	32.4347	29.5231	26.7746	22.6629	17.3837	19.6562	11.9961		2.86854	4.23738	18.0897	20.0608	2.74567	6.24729	13.1672	32.095	64.4711	4.60879	4.78678	16.4262	21.8409	sugar transporter	sugar transporter, putative
PF3D7_1449000	0	12.3922	32.914	40.4495	24.2323	11.8743	23.3083	44.2317	40.1235	7.81403	16.2521	24.4329	40.4005		0	4.25776	18.0425	63.4612	0	1.22249	9.44375	23.1281	164.174	0	3.91679	14.4136	37.2038	GEST	gamete egress and sporozoite traversal protein, putative (GEST)
PF3D7_0919900	1.10981	9.38669	14.5091	25.6562	16.3171	13.4392	15.4119	32.6137	42.0096	1.51476	7.54619	29.0421	22.3077		10.9744	52.2467	127.174	46.6055	17.9799	17.571	51.7321	174.251	101.562	10.3789	40.1321	145.767	80.1439	regulator of chromosome condensation	regulator of chromosome condensation, putative
PF3D7_0316400	35.088	32.1823	15.3096	18.9536	64.7576	48.7458	45.0265	24.6556	58.3248	41.0688	50.5322	23.8382	26.1459		24.2762	19.4636	11.1144	4.75193	45.0648	31.5614	26.3474	20.7114	42.9158	28.3698	11.6288	14.9628	14.5151	.	conserved Plasmodium protein, unknown function
PF3D7_0203000	1.09839	2.18114	3.14233	29.0925	12.968	9.92038	6.48594	11.618	40.2239	1.12453	2.49007	5.17118	10.95		4.19864	11.2859	133.893	119.12	9.78947	10.783	10.0155	90.1327	239.832	5.16558	6.41416	66.7535	190.92	ROPE	repetitive organellar protein, putative (ROPE)
PF3D7_0320700	565.493	1021.66	782.727	754.618	315.779	884.688	802.549	1421	1149.67	650.768	823.542	820.262	810.379		521.606	492.375	222.521	279.629	509.266	604.472	932.56	557.741	1464.61	502.749	481.707	519.534	768.967	SPC2	signal peptidase complex subunit 2, putative (SPC2)
PF3D7_1308700	5.80804	10.4917	2.22022	1.94178	37.5287	20.1666	27.2546	11.1924	6.76662	10.5799	9.88841	8.28686	9.09725		12.4101	22.8981	23.3925	15.335	44.4724	35.1801	27.4136	58.7059	22.8734	18.9781	24.6413	33.1412	29.7828	.	conserved Plasmodium protein, unknown function
PF3D7_1217600	4.48897	6.49493	5.16838	49.8463	10.8875	3.11475	12.2258	8.68287	68.256	9.21332	5.10769	7.68715	15.8674		1.10092	3.39836	9.58733	13.8052	2.83875	1.9517	8.79619	23.4587	39.6561	0.609166	2.07367	6.40048	10.7701	anaphase promoting complex subunit 10	anaphase promoting complex subunit 10, putative
PF3D7_1423500	1.01317	0.975529	1.54618	4.05189	4.49867	1.40774	6.13597	5.84648	10.2102	1.38315	1.91429	4.62544	3.96154		1.89104	15.3896	25.5873	10.5004	1.63274	2.15543	22.8105	65.7335	34.8714	1.53766	12.5446	23.1257	19.7876	.	conserved Plasmodium protein, unknown function
PF3D7_1433400	5.35799	8.73706	10.988	13.2837	79.5234	22.4657	21.8211	22.0179	31.9863	7.18634	10.0489	21.1918	18.1944		9.23813	19.2193	32.0864	12.7527	22.331	14.578	22.6048	52.5771	24.1522	10.634	25.7057	35.7575	16.7831	.	conserved Plasmodium membrane protein, unknown function
PF3D7_0516600	7.82288	9.57909	10.1217	5.44101	36.2454	18.9033	21.0107	11.122	22.9388	7.8936	10.4107	6.98752	8.77743		10.2145	7.63339	9.4735	10.5745	18.6849	17.365	11.5856	21.1832	21.9485	9.19424	10.8517	13.8915	24.5913	MB2	sporozoite surface antigen MB2 (MB2)
PF3D7_0705000	26.5414	16.8553	12.575	14.6495	119.707	83.2864	33.2554	13.2078	19.1628	24.3674	24.3877	13.3185	16.108		31.4885	21.8241	16.7797	31.3093	90.2641	56.3622	30.2771	45.4804	26.9264	38.1682	19.7924	17.2591	13.6576	methyltransferase	methyltransferase, putative
PF3D7_0828700	0.542588	1.95949	2.48567	8.68865	1.97146	0.753794	7.39305	11.4872	31.5656	0	1.23069	12.0762	10.1883		0.412618	7.46499	33.0955	16.7873	1.18693	1.72248	6.97407	52.1414	53.7719	1.38241	5.15067	21.712	33.0048	.	conserved Plasmodium protein, unknown function
PF3D7_0926100	16.3813	15.8515	27.0469	22.9437	73.8175	38.7211	42.8054	50.9745	32.1881	12.4471	21.4353	31.8025	22.9703		19.6659	20.5709	17.3776	55.2667	34.7933	27.3712	35.066	47.2495	28.7584	17.4234	31.1283	19.8743	24.9289	kinase	protein kinase, putative
PF3D7_0914500	6.0042	7.75874	7.95673	9.47745	35.2057	13.1725	24.9757	15.803	13.9623	6.90234	9.67217	9.19713	6.67199		15.2078	19.7125	24.3064	25.7625	25.8458	24.2156	19.3132	51.1992	45.4708	11.6967	29.2051	32.4781	24.8297	.	conserved Plasmodium protein, unknown function
PF3D7_0416300	7.50638	8.94437	9.45177	6.75571	33.1793	13.5582	17.7293	12.9961	17.4587	6.66116	9.78671	8.99568	4.40293		7.06359	6.29057	6.26724	4.82432	13.8446	14.3585	9.90992	19.2692	8.29717	6.18862	12.5036	8.55774	6.54529	MCM9	DNA helicase MCM9, putative (MCM9)
PF3D7_0508700	7.74356	9.58641	10.9743	9.58689	80.3775	45.0853	27.8027	9.9307	17.1523	10.0682	14.2136	13.257	12.1119		15.4759	17.7087	22.5805	22.5174	43.4031	26.7067	22.9381	41.0243	21.0618	17.4047	16.4981	21.9084	19.2943	PRP5	pre-mRNA-processing ATP-dependent RNA helicase PRP5, putative (PRP5)
PF3D7_1249400	371.136	645.124	804.41	506.082	250.008	449.39	805.068	1012.65	926.988	519.663	707.124	692.765	883.525		221.941	339.721	426.297	203.674	260.56	281.314	616.479	782.042	779.688	227.666	280.483	586	263.347	.	conserved Plasmodium protein, unknown function
PF3D7_0321700	2.79412	6.85993	7.67392	5.58552	13.8721	12.812	10.4071	13.4339	21.4394	3.81418	6.9678	13.3938	11.1421		6.69255	17.1285	21.5093	16.4992	11.3126	10.9707	14.1342	39.4257	39.2066	5.81289	16.515	18.4916	21.6218	microtubule and actin binding	microtubule and actin binding protein, putative
PF3D7_0805700	16.6089	48.5225	100.246	42.2773	18.7419	34.6147	49.3784	119.089	107.11	12.8835	83.879	100.167	71.7374		38.6872	107.633	148.329	30.7279	39.7813	57.9326	153.702	269.543	161.325	37.0209	93.055	199.305	99.679	FIKK8	serine/threonine protein kinase, FIKK family (FIKK8)
PF3D7_0705100	4.5471	29.1485	22.1347	17.0681	4.13049	13.4236	42.853	29.5388	80.6888	3.8808	38.6782	44.7631	36.0226		6.91229	32.1564	49.1386	22.4228	4.47358	11.5921	42.4778	85.8459	51.0832	7.55758	25.079	55.2939	45.8395	.	conserved Plasmodium protein, unknown function
PF3D7_1014900	0.474824	10.4571	28.7947	53.6177	11.2115	5.60815	16.8231	55.2398	138.539	1.29627	10.4944	48.7731	47.3318		3.4511	68.6373	242.324	131.403	4.39227	6.72743	70.4583	318.453	252.283	3.72524	59.5658	243.394	212.941	.	conserved Plasmodium protein, unknown function
PF3D7_1339700	2.52814	6.89658	3.85747	8.4231	25.8514	8.1966	25.774	13.5057	15.0225	3.06765	10.5075	12.9844	5.9303		11.8815	18.3672	20.6833	16.8883	19.2841	18.8516	19.3311	45.3284	19.7073	9.92631	27.3144	24.5045	12.9719	.	conserved Plasmodium protein, unknown function
PF3D7_1321200	254.213	280.928	537.719	628.349	158.212	435.633	143.599	898.369	549.217	89.7142	111.774	603.492	465.692		226.148	160.632	146.207	119.36	301.597	191.95	350.605	311.53	447.027	172.073	207.798	316.628	121.517	.	conserved protein, unknown function
PF3D7_0615500	124.653	305.722	351.576	136.439	59.6072	166.31	298.694	554.461	248.301	151.228	325.694	376.294	219.577		148.86	202.605	79.5354	28.6822	105.554	177.275	306.86	234.335	125.631	130.947	177.867	150.191	60.7384	CRK5	cdc2-related protein kinase 5 (CRK5)
PF3D7_0904900	19.1496	19.145	17.8163	13.8771	77.9701	34.5044	50.6612	27.1095	24.4595	20.1064	21.4649	24.8577	15.2997		20.4576	24.1221	15.2843	8.147	41.4595	35.5138	28.3958	33.3537	13.6198	17.9028	35.4479	17.2517	9.73177	CuTP	copper-transporting ATPase (CuTP)
PF3D7_0613800	1.82018	9.29302	19.9275	18.439	6.92632	6.5041	23.5052	42.7377	32.3314	3.01657	12.6703	34.4992	21.6455		9.83526	32.475	66.2231	26.4771	11.4815	14.5982	46.676	107.29	65.2745	8.5173	61.8124	72.4221	34.6704	ApiAP2	transcription factor with AP2 domain(s) (ApiAP2)
PF3D7_1248100	119.223	118.108	87.9108	59.2011	98.115	165.532	152.371	93.7389	133.963	175.053	133.78	100.81	100.405		56.057	45.4164	30.3755	13.8253	86.4404	89.3473	78.1166	68.1642	34.3892	63.1013	34.4145	40.2787	10.7586	methyltransferase	methyltransferase, putative
PF3D7_0503200	14.3649	21.5816	19.7443	12.6537	40.3645	31.1317	37.5798	19.908	24.0704	20.4008	21.5057	19.6748	13.4877		12.955	19.9418	28.6549	9.80084	22.6092	28.1205	24.8218	43.6084	24.2364	15.2779	18.8084	23.3154	13.5439	.	conserved Plasmodium protein, unknown function
PF3D7_0607000	176.212	208.386	62.0013	99.1465	804.176	488.797	374.528	108.626	147.42	252.423	287.371	124.223	82.4552		244.927	132.627	96.3608	265.808	587.599	405.495	261.864	177.04	147.844	231.292	152.706	114.767	115.015	translation initiation factor IF-2	translation initiation factor IF-2, putative
PF3D7_1007700	104.618	83.2274	66.7422	48.6991	249.224	91.5051	201.294	112.824	66.2097	124.091	97.9912	82.7995	49.0879		61.2793	78.8415	67.6366	77.5853	69.7912	97.092	143.216	141.519	140.387	57.2882	142.752	84.8728	61.1406	ApiAP2	transcription factor with AP2 domain(s) (ApiAP2)
PF3D7_0924600	1.04234	3.76328	2.38547	2.60433	5.67972	2.17251	11.8365	8.01793	16.9643	0.355709	6.49805	8.47619	4.2786		3.52051	13.851	30.8299	12.3156	1.95034	5.71332	17.6354	54.669	28.398	3.34344	16.2767	30.2741	22.4503	.	conserved Plasmodium protein, unknown function
PF3D7_0903300	7.37151	22.3782	17.2487	17.4053	19.6766	21.1852	50.8357	26.4115	36.2152	8.46064	32.2765	37.5723	21.2158		16.3437	40.9682	36.5408	16.7731	19.5869	29.302	43.5838	77.1205	36.9032	19.2005	52.6418	49.3424	21.1681	.	conserved Plasmodium membrane protein, unknown function
PF3D7_1117900	4.48463	8.09656	9.41143	15.696	24.8915	17.1352	21.0487	10.7838	19.1226	7.14296	11.4397	11.5166	14.9061		8.64955	16.2525	22.4667	18.4151	10.9961	13.4468	23.6834	44.4807	35.8024	8.81873	16.008	25.1164	17.6906	.	conserved Plasmodium protein, unknown function
PF3D7_0730500	2.91186	10.7927	13.3253	28.7041	45.6	25.8959	21.5156	28.7395	61.8214	6.88912	16.5005	33.2333	38.2425		15.8061	29.4613	122.387	63.0717	33.7235	27.0903	36.5051	121.906	139.335	15.9676	27.7053	111.569	146.115	.	conserved Plasmodium protein, unknown function
PF3D7_1014300	6.58758	11.3175	2.07926	9.07952	33.0069	21.4639	22.9066	8.29913	11.6181	9.30203	13.1305	7.77776	6.39338		12.6315	11.4647	10.403	5.37222	20.1169	22.4311	15.5203	24.4666	10.0776	14.7797	15.2802	14.5079	4.82503	.	conserved protein, unknown function
PF3D7_1422000	244.026	370.182	332.852	336.251	364.717	311.831	268.052	731.537	465.811	242.984	222.93	359.589	253.149		112.594	183.085	237.785	133.13	144.707	117.332	386.41	443.016	230.795	83.7577	251.099	214.699	160.802	.	conserved Plasmodium protein, unknown function
PF3D7_0609400	71.1886	52.848	20.1306	39.1251	99.2441	96.1629	75.2844	24.4305	68.1696	99.9232	59.7713	33.3933	32.077		31.8637	16.5363	10.7101	6.17843	71.8413	58.1829	26.4849	32.1857	15.9503	33.8615	19.3054	10.935	7.19983	CLS	mitochondrial cardiolipin synthase, putative (CLS)
PF3D7_0707200	3.81982	8.45853	14.5697	12.725	14.8012	9.55385	14.5746	22.0369	31.9717	5.21418	8.65924	20.0543	13.1409		7.5308	15.1577	22.7414	13.1313	11.8858	10.2376	21.5834	41.3155	37.1642	6.75356	15.1792	31.4299	24.1681	.	conserved Plasmodium protein, unknown function
PF3D7_0923400	15.1667	17.1615	5.78942	6.07062	110.824	65.32	29.3913	8.75623	16.4685	18.6383	22.359	10.3864	11.8652		30.0096	17.5762	12.3451	8.09764	71.059	63.7983	22.7649	18.8219	10.2146	35.813	23.0497	11.4857	8.16495	.	conserved Plasmodium protein, unknown function
PF3D7_1458500	2.61976	8.37836	9.42484	6.73644	16.3158	16.1196	16.3189	15.8388	13.9272	2.04375	12.7289	15.3773	7.02462		15.8958	21.3615	13.3324	10.0223	23.0093	24.0339	20.862	35.2272	11.0317	15.3215	18.7024	16.6181	10.2564	SAS4	spindle assembly abnormal protein 4, putative (SAS4)
PF3D7_0713500	7.67952	23.8947	10.8265	16.5583	10.7323	14.7718	40.2446	25.0165	24.7475	13.7138	22.7802	19.216	16.6403		7.62966	11.8436	13.0883	27.6984	9.03611	21.1385	24.8189	35.6704	25.9907	10.5227	10.086	21.493	32.2349	.	conserved Plasmodium protein, unknown function
PF3D7_0901700	347.78	293.797	178.505	124.14	238.384	308.151	344.847	368.549	128.446	322.025	337.729	226.122	60.8456		161.264	93.2328	60.6087	12.9145	168.891	255.754	161.987	127.144	66.8453	157.948	125.999	66.2412	45.4784	.	Plasmodium exported protein (hyp5), unknown function
PF3D7_1421000	41.7681	43.7442	21.5335	75.8761	56.3809	45.0125	71.5654	54.2404	87.4949	57.3158	58.3558	55.6497	10.9978		35.9157	48.4011	9.41957	0	33.5009	45.7642	63.8041	19.7667	15.5806	44.0444	26.8559	14.9333	5.31526	.	conserved Plasmodium protein, unknown function
PF3D7_0716500	81.1628	68.6114	56.8647	55.3031	101.696	85.9542	82.4493	74.3143	99.4909	92.1354	81.256	54.1749	74.4076		16.4673	11.2446	5.98947	2.87789	21.8645	23.8282	23.608	25.118	17.3436	19.451	9.66404	9.63655	10.0745	.	conserved Plasmodium protein, unknown function
PF3D7_0532500	210.501	113.28	21.5128	57.309	100.486	240.267	190.696	72.1691	43.7021	189.47	147.602	31.3865	21.9027		25.7651	18.6738	0	0	13.4475	27.2856	43.8344	11.895	0	17.0366	15.2172	8.83345	0	.	Plasmodium exported protein, unknown function
PF3D7_0307400	145.94	191.186	149.99	76.0572	66.6013	131.09	168.37	212.216	232.571	133.824	191.256	149.938	145.475		85.9236	111.34	72.3373	26.7251	68.8172	118.718	153.867	128.356	85.9316	82.1323	78.377	95.337	27.0579	ClpP	ATP-dependent Clp protease proteolytic subunit (ClpP)
PF3D7_1440000	2.94877	5.14565	10.6846	6.87596	11.3069	15.7067	8.48302	15.5937	25.1374	3.35427	9.19123	18.9309	12.6801		6.51632	13.7364	15.0899	5.28079	12.7702	13.4742	16.4919	23.9638	11.8051	9.53226	10.0788	17.0178	6.75212	.	conserved Plasmodium protein, unknown function
PF3D7_0935200	78.1639	74.6861	32.2438	57.3193	94.6641	95.1039	104.961	72.8709	97.142	81.5359	85.3322	59.8446	61.5258		50.6371	39.8052	73.3192	100.621	81.0294	89.5203	80.1048	109.628	195.38	53.5404	33.2129	74.928	213.601	VPS33	vacuolar protein sorting-associated protein 33, putative (VPS33)
PF3D7_1019000	6.73906	14.4358	12.851	39.0568	87.5847	48.0696	31.2234	25.4846	44.9114	8.58546	22.9141	31.1501	25.8163		30.8857	35.802	115.679	67.377	74.0357	45.3939	44.5913	111.338	127.07	31.6691	28.9361	105.443	133.888	eukaryotic translation initiation factor subunit eIF2A	eukaryotic translation initiation factor subunit eIF2A, putative
PF3D7_0911600	90.7355	129.447	86.5439	44.9596	51.4035	73.6383	139.123	131.787	137.376	78.9053	156.55	139.216	72.0186		55.7558	65.9231	27.0543	12.3834	62.0225	89.4102	98.2289	88.2406	36.2402	63.6917	45.9509	43.5704	24.5489	.	conserved Plasmodium protein, unknown function
PF3D7_0203200	24.9135	27.4367	24.5058	33.3537	7.18773	26.3596	31.245	43.4649	85.7514	32.4245	45.8019	46.7195	39.0424		13.6599	20.8021	38.9037	14.9578	12.2816	24.8816	40.2314	65.2571	81.541	17.5146	24.5212	33.4139	42.1541	.	conserved Plasmodium protein, unknown function
PF3D7_0211700	39.1312	35.0827	6.17981	8.999	84.4312	48.1176	49.4386	13.8471	30.3447	57.1126	52.5306	22.3312	10.5548		23.8728	17.7945	17.9952	9.6186	57.3824	45.3905	27.658	41.5666	21.5074	29.0993	12.6145	19.9302	11.7479	TKL1	tyrosine kinase-like protein, putative (TKL1)
PF3D7_1247500	12.4436	52.1325	88.3809	68.5243	18.8399	38.0302	35.0395	93.4248	209.988	22.0914	83.2746	108.652	134.377		33.3831	92.852	146.018	35.1137	43.4766	50.969	137.488	257.506	256.451	30.937	56.037	198.737	148.054	serine/threonine kinase	serine/threonine protein kinase, putative
PF3D7_1013800	4.98139	44.1039	211.55	397.756	15.0909	19.0226	39.5837	261.795	726.062	6.80783	46.6706	266.538	462.594		4.9818	129.724	882.304	578.846	17.704	14.9824	221.567	971.083	1572.43	4.84942	133.842	957.188	1213.15	.	conserved Plasmodium protein, unknown function
PF3D7_0812220	142.192	170.899	105.637	50.9457	100.127	175.041	179.054	128.665	118.046	122.392	180.074	90.3302	64.8606		78.6714	58.4667	19.5718	4.69677	90.7917	115.529	78.2298	29.076	20.2387	85.1742	38.1107	27.4326	5.49714	GTPase	GTPase, putative
PF3D7_1248700	22.4001	38.2676	30.6348	26.2109	288.775	86.1628	83.8794	43.0784	48.907	19.7635	56.6643	52.3785	41.0094		49.2184	97.948	165.512	151.652	120.234	76.8379	106.066	226.192	180.585	45.6275	85.9481	195.119	163.677	.	conserved Plasmodium protein, unknown function
PF3D7_0208400	11.6196	29.269	9.89517	16.2048	38.2842	31.1646	46.8879	12.4722	40.211	19.9191	36.1432	19.43	12.6771		17.7681	32.4631	48.8497	24.6658	29.0224	28.6289	39.4283	72.9031	52.3969	19.18	27.9551	48.4607	34.0709	.	conserved Plasmodium protein, unknown function
PF3D7_0827600	4.21969	10.3135	3.715	3.89409	51.8845	23.9033	18.5769	8.74058	7.54833	9.30543	14.3505	3.88989	3.04591		14.3786	14.6489	9.4058	6.61416	26.1145	26.644	17.5448	17.695	7.78273	14.5989	21.4905	7.9967	7.69031	.	conserved Plasmodium protein, unknown function
PF3D7_0212100	6.20383	18.1327	11.4948	6.49661	40.066	27.9127	23.0801	18.1814	16.4864	13.7115	27.1248	15.6784	11.7809		16.7813	19.6445	15.8145	9.51153	25.9923	27.0988	29.702	36.8349	17.9927	16.1581	21.8209	21.3189	13.2695	.	conserved Plasmodium protein, unknown function
PF3D7_1239200	18.6244	26.4421	16.2805	7.94531	87.1644	36.0569	51.5196	26.1537	16.5398	20.2801	44.1137	27.5853	12.7605		27.8731	29.3668	25.0208	11.7027	48.3318	35.6042	39.9531	50.6518	43.7288	23.6585	47.6339	33.4292	17.5246	ApiAP2	transcription factor with AP2 domain(s) (ApiAP2)
PF3D7_0827800	8.10765	12.3589	18.0376	13.9526	45.8138	24.7224	27.007	24.251	28.2727	8.60753	18.6336	31.6157	20.0722		18.2686	28.1106	46.5406	19.3689	38.7002	26.8734	36.6132	66.4462	37.4692	16.7748	25.6794	55.5023	20.2612	SET3	SET domain protein, putative (SET3)
PF3D7_0809400	58.8599	37.2034	16.8595	30.8129	76.966	60.3945	79.5888	23.1804	82.525	56.6353	51.5941	30.9189	53.393		27.7368	30.2265	88.7596	96.0444	47.5659	52.3098	48.3005	139.045	197.065	29.2555	37.3851	76.8301	137.479	.	conserved Plasmodium protein, unknown function
PF3D7_1468500	325.375	805.82	1156.57	533.158	135.897	465.725	704.817	1677.71	887.342	445.878	730.276	1096.6	686.313		237.149	470.859	258.207	132.468	193.924	277.525	843.739	582.387	457.234	218.402	440.621	531.091	208.869	DER1-1	derlin-1 (DER1-1)
PF3D7_0616700	29.0688	30.2514	24.0164	37.3556	16.907	45.2121	33.7915	26.9034	43.375	23.8338	21.124	25.8812	43.7296		5.24124	3.09875	1.27166	0	6.02171	7.26835	6.68718	8.88777	10.5212	4.86119	4.91776	0.68271	2.8507	ras GTPAse	ras GTPAse, putative
PF3D7_1138800	11.333	9.20653	11.6722	13.5933	46.6593	30.7069	16.7302	18.5262	26.3514	11.6029	11.5616	17.4618	14.6213		14.2934	17.8169	16.4355	20.6828	28.3011	24.0572	21.3295	30.036	24.5836	15.4206	17.1504	19.4303	15.5582	WD repeat-containing	WD repeat-containing protein, putative
PF3D7_1472700	9.89452	7.62385	10.5804	13.2115	11.1858	12.8287	8.98752	22.86	44.5309	5.40516	11.9721	15.8108	21.6816		19.0179	19.8776	32.8325	14.0356	25.0428	25.3527	31.5074	37.2204	78.4791	19.3632	15.6249	33.7715	58.8177	DNA-directed RNA polymerase	DNA-directed RNA polymerase, alpha subunit, putative
PF3D7_1037900	40.0033	28.9996	41.2222	127.047	16.1972	18.4784	64.5142	103.838	157.028	30.4895	66.0275	60.9108	42.1132		23.0147	26.4776	45.2923	30.3589	17.8967	20.1798	47.221	98.208	89.9022	24.05	33.7366	35.9312	35.7675	.	conserved Plasmodium protein, unknown function
PF3D7_1231000	19.0241	20.8198	3.96188	15.0037	25.8345	20.8227	29.3248	12.2061	26.833	18.1062	28.1148	22.7005	6.76604		12.705	12.4716	14.0545	22.1234	17.894	22.2036	19.1815	28.5714	59.2018	13.2077	11.4859	14.7913	25.7455	.	conserved Plasmodium protein, unknown function
PF3D7_0802100	0.83705	4.83513	15.8016	14.2179	4.05416	6.97876	11.5967	22.5324	39.4036	1.14254	9.48681	24.7193	25.521		5.87364	26.8442	92.6003	33.3076	6.91772	7.84824	31.8145	124.505	111.837	5.25744	27.8614	94.3587	70.8833	ApiAP2	transcription factor with AP2 domain(s) (ApiAP2)
PF3D7_0918100	285.133	472.353	1131.94	1200.45	357.051	580.443	394.76	2008.28	1771.59	261.929	491.752	1344.08	1418.11		147.161	396.407	1098.56	897.846	181.633	208.923	766.941	1432.98	2450.58	172.031	436.014	1575.45	1485.99	cytochrome b5-like heme/steroid binding	cytochrome b5-like heme/steroid binding protein, putative
PF3D7_1008000	12.2665	18.2065	15.5944	19.9749	67.6641	41.0338	39.2095	24.4606	45.9442	18.294	24.2014	26.8333	23.4424		21.5546	33.2581	53.5376	33.4543	43.4365	36.6582	35.7234	81.3781	44.0897	23.9198	33.4863	55.705	50.8047	HDA2	histone deacetylase 2 (HDA2)
PF3D7_1132400	25.2184	30.9872	12.9257	15.8085	52.4184	33.4697	57.4432	33.3074	27.1385	28.2625	37.1253	25.1311	19.4284		19.4322	25.5746	25.5591	12.4982	36.0321	34.9696	30.4766	56.215	21.4952	20.9726	27.5863	24.8426	20.1605	.	conserved Plasmodium membrane protein, unknown function
PF3D7_1121300	10.1185	31.1133	22.4146	9.13704	6.71943	8.61694	60.1932	30.1353	24.2897	12.9222	43.2922	30.7342	13.0175		16.2865	30.9404	23.2811	14.0017	11.336	31.4057	34.7087	65.3261	28.8956	15.7018	39.3332	27.4569	11.396	TKL2	tyrosine kinase-like protein (TKL2)
PF3D7_1332500	279.454	424.52	433.183	422.2	347.459	434.777	448.436	767.287	512.059	340.882	423.625	513.651	499.273		185.605	258.855	234.253	163.322	206.078	234.885	489.736	491.432	364.042	225.79	168.519	403.511	219.798	SAM-dependent RNA methyltransferase	SAM-dependent RNA methyltransferase, putative
PF3D7_0402000	437.412	97.0514	39.7912	34.8332	1544.89	651.422	280.537	117.002	26.9492	436.116	106.602	54.3802	44.1413		46.0215	10.8253	10.9828	10.5534	295.982	77.4506	20.6102	20.8365	7.7884	44.751	11.4813	8.41172	19.3561	.	Plasmodium exported protein (PHISTa), unknown function
PF3D7_0404300	13.9059	22.7743	12.7561	24.1703	160.607	65.6677	38.732	30.3665	30.2379	18.9972	35.7731	31.745	10.8895		55.5083	57.1574	37.7122	39.2013	110.997	66.2038	64.362	71.2323	38.7921	42.3657	62.0971	61.9062	26.2628	.	conserved Plasmodium protein, unknown function
PF3D7_0307800	119.208	123.205	79.7113	53.1017	103.293	125.335	174.442	97.2716	123.398	136.826	128.692	128.978	71.9406		54.8804	52.8344	29.19	28.0705	61.9038	70.4476	82.586	79.6857	61.8884	57.7026	61.0149	40.2244	24.5209	.	conserved Plasmodium protein, unknown function
PF3D7_0202700	100.903	84.938	68.6961	31.1616	63.1453	84.6933	97.6814	102.606	93.0518	86.3622	95.6751	62.6507	70.3623		47.8103	39.2064	29.1393	18.6745	57.492	67.4226	67.6883	51.7624	44.1995	46.729	33.3775	34.5562	23.1323	OPP	octaprenyl pyrophosphate synthase (OPP)
PF3D7_0208100.1	24.9963	47.1064	13.2566	9.14061	70.135	40.6579	79.7535	25.7945	26.2253	43.6919	67.0365	33.9216	3.57552		49.218	65.4997	31.9208	16.3462	74.521	75.9371	71.4933	71.0125	29.7967	53.2863	68.1196	45.8868	20.1442	.	conserved Plasmodium protein, unknown function
PF3D7_1406600	17.7054	33.3047	17.9127	19.7677	32.9107	28.032	60.5948	36.4402	24.9024	24.173	40.149	33.8366	13.5262		19.9872	30.7476	21.0679	10.576	24.3905	36.7216	38.861	43.8453	18.9481	21.4019	32.315	24.1879	12.3005	ClpC	ATP-dependent Clp protease, putative (ClpC)
PF3D7_0917100	13.6545	5.48016	1.73875	6.08032	51.4585	20.0206	22.7377	8.76554	7.06568	14.5056	6.88528	3.89629	7.1256		7.65899	7.48746	2.51155	5.63602	19.4879	7.52736	7.05215	11.1161	12.4683	9.39749	6.45843	4.05328	4.68778	OGG1	N-glycosylase/DNA lyase, putative (OGG1)
PF3D7_1448300	11.6704	21.9118	8.39604	7.33411	83.5831	30.1143	49.0713	10.9032	13.1823	9.5592	22.302	7.42104	12.5161		20.9637	24.1927	34.1825	27.1721	31.9508	33.2932	30.3581	48.5499	38.7367	15.468	44.1464	28.2436	32.8412	.	conserved Plasmodium protein, unknown function
PF3D7_0103300	20.3156	15.1192	16.9254	17.2582	68.6001	34.2088	28.5192	23.7023	60.182	17.6549	16.7586	27.4037	36.1302		26.4909	23.8385	66.7977	77.3662	55.6634	44.3095	33.3873	66.6846	142.121	25.7454	23.6403	53.9399	125.147	.	conserved Plasmodium protein, unknown function
PF3D7_0419900	8.25206	14.8182	17.1824	25.7791	40.6053	24.4051	34.1212	30.3006	55.3187	10.6848	21.099	41.8378	30.5121		13.6067	33.1252	68.0192	24.4094	29.1187	19.9885	37.693	89.5884	52.7533	15.2027	35.4505	78.1606	34.72	phosphatidylinositol 4-kinase	phosphatidylinositol 4-kinase, putative
PF3D7_1145200	0	11.0937	54.2838	67.3469	2.28464	0.374515	31.3418	71.0127	142.258	0.367926	10.3874	72.9065	79.0287		2.12949	64.3937	350.1	192.772	0.593207	3.20024	88.9636	472.453	422.587	1.15248	80.182	328.143	284.995	serine/threonine kinase	serine/threonine protein kinase, putative
PF3D7_1033000	37.014	36.6819	21.8362	27.5905	52.5347	52.8736	53.7863	50.9616	29.5781	62.1336	36.0163	41.6459	24.8519		27.3339	19.5445	25.5049	23.4051	48.9479	45.4496	34.1503	50.2348	53.7142	33.6904	24.8907	27.3998	25.9828	.	conserved Plasmodium protein, unknown function
PF3D7_1339600	20.9053	15.8251	11.4172	29.9578	26.5341	31.7995	16.2744	24.9406	30.1571	21.7613	24.8593	11.931	14.0342		14.5063	8.88004	7.64966	6.30403	18.5417	20.5319	10.349	12.9837	41.5915	13.6524	8.44325	5.28462	17.1423	.	conserved Plasmodium protein, unknown function
PF3D7_1019800	44.8456	59.9403	63.7533	59.836	82.4068	67.3161	66.4899	72.417	161.921	73.9041	84.7607	65.305	70.1685		24.9703	30.1319	60.0611	23.6626	54.1577	43.7449	45.5065	105.926	98.4451	35.9217	18.1128	64.3916	92.8369	tRNA methyltransferase	tRNA methyltransferase, putative
PF3D7_1227600	51.0273	84.5481	107.701	90.1042	95.7289	77.1471	136.785	123.228	125.711	62.1605	97.5761	121.62	119.757		45.3096	77.598	137.168	82.2764	66.8185	74.4952	114.99	245.645	272.941	38.9873	131.398	169.61	137.988	cyclin related	cyclin related protein, putative
PF3D7_0828900	112.708	455.616	994.683	751.867	26.3257	150.191	479.776	1316.1	1204.34	89.1949	539.814	995.016	1016.27		217.754	545.435	810.21	652.954	113.708	206.276	1181.99	1155.06	2189.72	190.358	500.187	1166.63	1013.73	.	conserved Plasmodium protein, unknown function
PF3D7_1426500	14.1116	22.3031	34.3799	31.8319	18.164	15.9253	33.6447	56.0727	65.745	15.6627	27.0242	39.2613	58.0093		2.4429	4.33932	7.76531	7.46697	2.29792	5.55206	12.7713	16.2807	17.6685	4.70349	6.24508	9.91507	6.52396	ABCG2	ABC transporter G family member 2 (ABCG2)
PF3D7_1316900	75.2755	56.4959	25.5978	30.6132	109.692	60.4568	113.249	41.8846	60.2228	67.4589	67.3677	49.3353	49.6973		30.8306	37.0967	43.6524	40.111	43.6959	64.7346	48.3895	77.4001	76.5499	34.0896	36.8182	39.6397	44.4918	.	conserved Plasmodium protein, unknown function
PF3D7_1211300	3.4365	3.19112	7.8703	9.82422	29.7282	17.0512	13.8245	13.2261	9.13783	4.69226	7.79383	15.9692	6.91286		11.7097	15.0782	14.1722	9.4393	19.5679	19.841	14.6473	30.472	14.4325	7.23624	19.8227	15.5622	10.3714	MCM8	DNA helicase MCM8, putative (MCM8)
PF3D7_1004800	114.2	170.685	118.211	111.247	83.0725	95.1088	176.269	250.096	137.88	130.163	136.348	166.22	94.1142		66.2496	61.85	26.6208	9.83287	42.0327	69.2581	107.459	52.9642	30.4936	54.693	53.039	38.3399	6.89636	ADP/ATP carrier	ADP/ATP carrier protein, putative
PF3D7_0924500	6.81758	24.9259	44.8803	24.7199	4.12819	7.69606	37.5458	54.9273	58.4804	5.23582	25.6057	62.736	39.9938		8.01121	30.5542	46.906	19.6021	3.17738	10.0782	50.1876	93.0338	72.9184	8.22667	31.0015	65.3598	42.4177	.	conserved Plasmodium membrane protein, unknown function
PF3D7_1103400	12.4121	10.3217	3.44439	13.5405	57.3912	35.0135	26.651	11.5769	8.7481	11.2969	14.4984	9.01498	17.6496		18.6532	12.8634	4.18704	3.62593	31.7122	28.6068	19.4206	14.9215	6.23611	17.2153	12.1723	7.22182	7.49625	SufD	FeS cluster assembly protein SufD, putative (SufD)
PF3D7_1015600	219.005	100.84	93.4673	114.455	546.727	271.623	156.348	157.058	102.076	267.212	104.065	104.643	138.824		106.415	39.9573	14.5292	19.341	201.537	134.654	87.0186	44.5225	42.536	83.4849	51.3379	30.0223	25.0464	HSP60	heat shock protein 60 (HSP60)
PF3D7_1031600	46.3152	63.2932	38.7179	36.3466	127.358	82.599	113.703	53.0153	29.1365	52.1384	73.1219	55.7206	36.733		40.0734	46.9092	29.7906	20.6586	74.8905	65.1465	65.68	76.9788	55.0304	43.1411	48.9504	54.45	28.6989	GEXP15	conserved Plasmodium protein, unknown function (GEXP15)
PF3D7_1013600	11.6107	14.6715	10.5174	8.70211	38.6624	19.4944	28.1276	20.9314	22.4946	12.8771	15.0791	13.2514	13.0491		11.4111	15.9967	28.09	14.8163	20.0294	20.2289	20.3657	35.481	24.5839	12.6272	22.151	27.534	17.8262	.	conserved Plasmodium protein, unknown function
PF3D7_1211600	4.35666	4.71847	4.15339	8.70481	63.7413	27.7472	9.23522	3.8391	8.01713	5.20316	5.55459	5.59383	2.55429		12.884	11.734	10.7577	8.59561	40.0307	23.2635	14.7723	17.7283	9.40535	14.5733	10.3132	7.99451	7.49184	LSD1	lysine-specific histone demethylase 1, putative (LSD1)
PF3D7_1427000	6.66158	10.6534	3.26908	10.4734	51.8642	25.7819	19.0184	8.24059	18.8197	11.0448	14.0286	17.9219	13.4		10.6282	14.835	23.7824	7.62688	20.6403	19.238	13.0883	43.2091	33.2342	12.4135	14.2437	21.923	21.8855	.	conserved Plasmodium protein, unknown function
PF3D7_1325400	2.73983	6.59396	11.1435	10.0348	11.0579	9.3067	12.8604	21.0688	22.2882	2.0775	7.7622	19.5436	13.2068		8.7877	29.1578	63.015	22.6214	16.2567	13.5952	30.9902	88.2991	38.6134	8.52983	27.2641	58.359	33.7146	.	conserved Plasmodium protein, unknown function
PF3D7_0829400	30.6651	56.4235	54.4203	53.239	28.7173	36.7722	84.8071	86.0607	97.5628	34.2949	61.7517	64.4395	78.6749		42.0464	97.8796	216.873	147.196	38.9041	58.1668	155.414	342.389	373.912	36.3095	119.429	251.305	275.516	prolyl 4-hydroxylase subunit alpha	prolyl 4-hydroxylase subunit alpha, putative
PF3D7_0933300	50.3994	31.4392	11.8078	18.3451	43.7009	49.3297	46.8213	22.0477	37.3203	55.5277	41.5716	21.5716	25.5427		17.1208	11.4877	12.6944	12.8222	27.0435	33.9993	14.7114	35.4839	27.3093	19.9269	17.9324	12.9873	11.3686	.	conserved Plasmodium protein, unknown function
PF3D7_0411900	15.6504	16.0271	6.51267	5.11957	57.5429	21.746	32.3126	12.0395	15.8793	13.2068	14.5146	12.6659	10.0123		13.1224	12.9195	13.6493	11.3023	20.1589	21.8225	19.7476	29.278	16.2844	12.3246	27.803	17.9732	9.94328	DNA polymerase alpha	DNA polymerase alpha
PF3D7_1366400	54.4235	58.6405	13.0651	18.4396	99.9278	46.3436	81.7329	29.5565	40.8405	61.7221	56.2347	33.0618	22.6581		30.9925	26.9958	10.7336	15.4907	46.5765	54.6819	38.3088	35.7976	19.3773	30.2716	31.9262	13.1444	12.5582	RHOP148	rhoptry protein RHOP148 (RHOP148)
PF3D7_1216900	222.917	228.288	61.9448	109.479	577.838	383.967	405.52	172.338	130.057	287.184	300.542	134.76	88.8607		207.207	144.387	51.9073	215.088	373.857	347.19	216.974	139.513	112.328	215.024	111.974	94.5862	146.767	DNA-binding chaperone	DNA-binding chaperone, putative
PF3D7_0529400.1	32.5306	101.799	148.282	107.349	109.479	82.775	158.279	173.826	136.243	43.9606	88.6786	145.049	122.169		46.5426	119.414	224.948	137.381	60.1196	62.8353	168.807	246.11	256.061	26.2126	124.856	274.987	183.922	.	conserved Plasmodium protein, unknown function
PF3D7_1208800	12.7207	19.7356	15.1052	10.37	26.8176	17.0186	33.8103	29.0108	24.1146	18.012	20.8354	28.2311	18.796		12.5576	17.7777	12.0369	19.1332	21.4713	17.1243	25.646	42.0564	29.446	13.228	18.1342	19.1723	22.8433	zinc finger	zinc finger protein, putative
PF3D7_0931000	37.8633	26.9014	9.95489	8.70062	37.5908	33.629	46.797	22.7035	23.1162	43.2307	38.0186	24.442	14.5717		19.7946	13.6928	10.3074	9.25375	40.1222	32.0274	19.9057	24.01	20.4683	21.3951	13.2409	13.6869	7.69318	elongation factor Tu	elongation factor Tu, putative
PF3D7_1338600	30.9615	30.5353	38.1937	47.6855	105.29	41.3577	50.8395	50.4301	102.547	34.1498	33.0908	54.0273	64.294		33.3208	32.8578	145.097	228.394	58.8037	59.596	47.246	122.596	517.329	32.6561	42.6372	84.1563	302.722	.	conserved Plasmodium protein, unknown function
PF3D7_0926800	6.79324	16.3539	6.22244	19.9345	32.9083	32.0895	28.3864	23.5281	26.3397	16.077	24.1355	22.485	23.3807		15.5255	14.6396	24.1572	42.6102	26.0081	29.8489	16.1774	29.1895	54.135	15.5482	15.0687	15.9983	46.1858	.	conserved Plasmodium protein, unknown function
PF3D7_1456500	13.7852	17.4599	7.75699	6.77449	60.7478	36.7401	29.3582	15.6435	16.8118	17.8912	22.7959	15.8622	14.3109		20.0028	19.7806	8.0778	5.34467	37.1398	30.0647	23.5604	23.2828	8.35496	19.1538	24.1502	13.0719	7.34159	.	conserved Plasmodium protein, unknown function
PF3D7_0608100	12.5391	11.4705	3.8281	7.52506	63.2723	48.1995	31.5142	4.02078	7.77812	13.6957	16.5866	5.72459	2.94227		20.8175	14.2795	7.43755	6.70884	43.2761	34.9883	16.1686	15.5916	7.69257	21.3655	21.2701	8.01596	8.32312	.	conserved Plasmodium protein, unknown function
PF3D7_0508100	9.79822	70.0483	189.148	52.8972	5.14158	6.35327	102.659	188.462	154.184	6.24216	82.1952	180.606	101.906		30.9301	149.02	221.671	128.195	10.9122	37.8292	239.081	385.585	374.669	25.7519	158.986	310.062	186.928	SET9	SET domain protein, putative (SET9)
PF3D7_0409700	44.3912	58.4875	149.516	131.555	49.0044	95.0954	65.905	188.331	218.333	49.8033	96.7633	110.599	229.195		52.6346	63.5962	124.427	51.6526	55.7122	50.444	121.2	162.442	192.105	39.8879	70.7127	136.237	112.212	peptide chain release factor 2	peptide chain release factor 2, putative
PF3D7_0612600	56.5765	125.4	259.76	224.786	60.9415	64.5964	142.722	383.125	410.497	79.0398	91.3802	215.27	289.677		39.2833	105.019	356.751	276.943	34.1129	50.9641	161.583	420.048	865.039	43.3499	84.3611	329.127	615.303	PP-loop family	PP-loop family protein, putative
PF3D7_0111300	49.0991	71.6103	37.1168	27.6619	93.5248	83.4464	129.04	48.616	49.9074	80.7079	93.5137	57.1275	39.1542		49.4859	47.9231	24.3545	13.2436	84.38	84.669	72.5331	53.6458	20.1515	55.1498	45.7523	35.653	14.2215	replication factor c	replication factor c protein, putative
PF3D7_1414600	34.5768	32.4848	74.0605	80.9949	30.7243	56.0201	35.5889	80.0004	163.912	34.6494	62.8152	74.9893	86.6906		27.1364	37.8925	79.4302	27.8747	35.324	35.5176	68.2917	138.346	233.662	32.4533	24.919	140.798	187.948	Pgt1	RNA guanylyltransferase (Pgt1)
PF3D7_0519500	6.2914	8.1456	2.48214	2.60125	57.2661	17.1829	19.9059	5.42289	6.05202	7.40308	12.294	7.42805	4.57934		10.8483	8.58408	8.9681	2.79924	22.563	14.8807	9.96947	17.6137	8.82457	11.4561	5.69331	8.76031	6.50691	CCR4	carbon catabolite repressor protein 4, putative (CCR4)
PF3D7_0514000	4.42805	7.46918	16.9536	23.7474	5.36676	14.3453	9.38237	8.54574	37.8909	2.01776	13.4157	7.582	20.8319		4.40861	7.48145	14.4275	24.645	9.48999	5.8854	12.6335	21.2891	95.4902	6.5313	4.83123	18.0454	41.3535	TTL	tubulin--tyrosine ligase, putative (TTL)
PF3D7_1233700	4.06663	18.3659	32.6501	28.5582	7.39055	14.1197	18.467	39.1885	42.6466	8.33422	11.5404	27.8509	21.5		9.4469	21.7538	30.1189	10.7248	7.04266	8.65632	22.3005	59.2511	31.3802	7.10987	13.4087	28.1679	26.2489	homocysteine S-methyltransferase	homocysteine S-methyltransferase, putative
PF3D7_0524100	20.5146	14.8159	13.2759	18.7373	70.7527	48.9489	28.7635	10.2971	40.4618	23.7472	18.7101	15.2702	30.3492		27.0701	11.3938	19.8268	49.1202	61.5935	43.1853	21.9409	32.5585	50.8564	31.5131	12.5083	17.6267	44.9326	.	conserved Plasmodium protein, unknown function
PF3D7_1445500	104.761	161.085	301.639	494.894	157.412	204.724	167.615	241.125	729.459	152.5	134.219	179.502	571.537		74.5158	79.1694	236.426	243.393	83.8978	85.6383	151.088	271.497	571.433	85.5428	34.842	277.054	301.85	.	conserved Plasmodium protein, unknown function
PF3D7_1334100	37.7584	31.405	11.795	13.7439	60.9761	66.7611	60.8015	18.7201	18.6398	41.4051	38.9309	22.5276	18.8005		25.0738	22.0482	10.7787	9.14886	46.2748	43.2961	26.7194	23.4828	12.5908	24.9224	23.0699	13.3148	4.9684	.	conserved Plasmodium protein, unknown function
PF3D7_1221800	30.4859	51.1933	32.1121	19.8192	46.9119	35.4783	71.8437	39.6776	55.6512	38.2661	43.9419	62.07	32.8981		31.3636	53.3294	38.1352	20.0827	48.0049	56.7665	63.5662	76.1453	58.5979	31.4977	66.5716	53.2235	34.5775	.	conserved Plasmodium protein, unknown function
PF3D7_1228700	31.9103	54.9581	96.6922	42.2441	21.9989	20.4615	89.1905	111.477	93.6628	26.8129	60.6806	72.2818	81.8022		25.1634	48.2281	21.8033	23.0739	23.6535	35.0004	67.4923	62.4676	49.6116	21.1521	46.8749	38.1715	29.894	.	conserved Plasmodium protein, unknown function
PF3D7_0715200	5.40104	9.0408	7.86553	5.39749	25.2682	16.0331	15.8351	12.2745	10.8447	5.36183	9.18264	13.4494	17.8507		8.13783	15.6763	30.9742	12.1345	13.7315	14.1348	25.7266	45.7762	25.4027	7.70276	21.8951	25.7248	18.0911	.	conserved Plasmodium protein, unknown function
PF3D7_0414000	27.4772	30.6079	19.197	22.3644	194.586	109.995	46.9589	24.1957	18.4192	29.2503	36.966	34.2846	26.2298		52.4952	43.1492	23.7997	17.4221	112.869	73.2199	57.5244	50.9774	29.1106	56.1407	52.6745	28.9892	19.1086	chromosome associated	chromosome associated protein, putative
PF3D7_1228000	138.82	109.978	58.8578	52.0115	84.4398	165.94	137.298	123.501	59.7808	104.121	123	97.3096	30.0218		103.381	77.0742	18.567	17.7465	119.921	114.876	147.774	47.6416	20.4692	91.9855	73.9313	32.4937	21.0165	.	conserved Plasmodium protein, unknown function
PF3D7_0729600	148.253	222.802	307.714	97.7072	109.407	175.996	158.459	433.997	187.539	109.072	115.139	235.843	201.062		138.651	150.428	132.534	40.5753	111.061	158.611	223.396	174.316	219.201	89.6515	147.008	187.205	131.78	.	conserved Plasmodium protein, unknown function
PF3D7_0806300	2.56507	18.7546	47.7056	14.745	0.388271	4.00956	31.1666	38.8526	43.9916	2.18855	23.6257	51.5988	22.5656		6.20422	34.543	42.5286	22.3536	3.10144	8.77395	39.7521	70.1729	70.3797	5.6594	34.6703	51.4468	31.5882	ferlin	ferlin, putative
PF3D7_1231600	46.6733	36.1167	13.0882	29.5428	130.355	86.6792	54.5112	31.1594	47.646	54.6236	41.584	39.1377	40.2363		31.7925	28.6205	30.6803	27.9903	69.4885	48.679	41.5299	57.2941	38.5162	36.3285	25.7974	37.6159	31.3775	PRP2	pre-mRNA-splicing factor ATP-dependent RNA helicase PRP2, putative (PRP2)
PF3D7_1229600	11.0038	18.6588	9.86084	13.4028	64.8945	42.5396	33.0293	11.0475	26.7142	13.718	29.2955	10.648	19.087		20.8857	23.3452	39.3199	30.6721	58.6917	41.5087	30.2374	57.5519	43.086	26.8601	31.1421	38.9297	59.4695	.	conserved Plasmodium protein, unknown function
PF3D7_1316100	1.71058	5.18818	3.13263	5.47292	22.3718	7.13024	17.715	5.92261	5.5694	4.67049	6.5933	2.34281	4.01312		4.61454	7.67769	14.4834	7.33508	5.26217	6.70562	7.83549	16.246	14.5071	4.2831	5.376	9.2462	6.39678	IPK2	inositol polyphosphate kinase, putative (IPK2)
PF3D7_0704100	0.601884	2.49876	2.75398	9.61923	3.27941	1.67276	11.0728	10.1245	18.8855	0	2.89882	10.304	5.99854		1.7298	13.7786	46.6381	20.5808	1.12897	2.82589	11.1891	65.6455	37.3371	1.2907	16.603	40.2495	27.1159	.	conserved Plasmodium membrane protein, unknown function
PF3D7_1456000	27.2941	33.3353	25.732	16.8603	36.9424	33.4606	60.8921	30.8882	35.4781	30.6879	43.2329	36.4203	21.6614		26.3238	33.1608	25.9009	20.1948	36.9938	43.6617	46.3653	68.0271	32.5164	27.8245	50.0284	33.9343	26.4852	ApiAP2	transcription factor with AP2 domain(s) (ApiAP2)
PF3D7_0508900	0.856497	6.67884	19.2043	24.6417	8.29645	7.14107	15.4067	28.3227	56.5396	0.701418	11.4537	38.4167	23.2996		13.604	53.6626	175.107	81.686	14.509	19.1352	59.3108	214.855	119.212	11.6997	61.0195	166.327	122.567	.	conserved Plasmodium protein, unknown function
PF3D7_0626400	12.9646	16.6462	10.9966	16.3343	20.3536	12.6751	35.767	15.7079	36.8664	19.6688	19.0573	31.2386	16.9031		8.53074	19.7414	34.6625	20.0089	13.8845	17.8848	19.388	63.3495	59.1262	8.44108	18.0229	44.5283	29.2454	Sec14 domain containing	Sec14 domain containing protein
PF3D7_1143300	242.148	225.974	170.721	232.27	333.836	319.838	239.357	358.532	415.327	392.648	270.927	314.332	289.714		156.041	128.039	98.6388	165.261	261.789	230.019	252.169	183.387	211.819	174.012	114.187	142.546	143.729	DNA-directed RNA polymerase I	DNA-directed RNA polymerase I, putative
PF3D7_1451000	24.1544	20.5281	13.025	11.3859	28.3976	45.3952	36.7815	10.9439	18.1944	28.1381	27.4021	13.3793	11.6768		13.1027	12.286	7.06397	6.79407	26.9406	22.7782	14.465	15.9066	14.2872	17.2226	11.0973	8.02433	6.15228	.	conserved Plasmodium protein, unknown function
PF3D7_1308800	57.9822	122.153	215.221	89.2078	86.7054	89.0819	156.85	266.467	109.322	124.762	121.883	183.769	78.3071		117.543	125.262	84.8659	33.6634	105.254	126.467	191.932	127.103	106.993	101.598	141.876	97.598	39.2629	INT	tyrosine recombinase (INT)
PF3D7_0818000	42.645	49.3362	86.2703	54.9524	43.4232	82.8807	51.113	105.416	159.348	39.6529	133.783	84.7055	92.3369		44.8058	42.6146	42.3941	35.4116	73.48	72.8922	69.6811	79.8824	97.5946	54.8837	28.6098	75.008	111.69	.	conserved protein, unknown function
PF3D7_0904600	8.32227	11.7967	13.4048	26.4989	65.3187	30.836	28.2811	19.5635	25.8031	12.6232	15.3738	14.2476	16.6307		15.3852	16.7136	45.019	43.9829	25.8918	22.3587	20.8345	41.543	60.2834	14.9222	24.8184	29.2767	42.2931	ubiquitin specific protease	ubiquitin specific protease, putative
PF3D7_0502000	26.9866	28.9203	9.96681	10.4495	47.4417	31.4465	54.9603	26.7991	34.4267	37.4398	38.4954	33.5334	19.4062		14.2634	23.0342	15.9684	17.2261	26.3425	26.9192	26.2652	35.8424	20.0193	19.151	20.0745	21.6413	14.6213	VPS11	vacuolar protein sorting-associated protein 11, putative (VPS11)
PF3D7_1335700	8.16829	13.5177	9.34919	8.84738	29.2624	23.1716	20.0968	13.7478	17.4131	9.2926	17.7483	18.0628	11.977		12.2999	14.9679	18.9592	8.39203	23.3337	21.4099	19.3883	29.4106	16.9425	14.3328	16.8553	15.7402	14.4248	.	conserved Plasmodium protein, unknown function
PF3D7_1351900	200.819	277.258	156.103	88.0764	162.875	222.214	366.085	206.915	155.061	222.932	288.219	217.173	95.904		128.071	129.665	58.9909	66.1263	142.278	201.186	161.839	146.606	81.3413	151.038	133.367	86.9452	38.5984	.	conserved Plasmodium protein, unknown function
PF3D7_0525200	14.7297	28.2928	22.9252	29.4472	41.7374	36.8398	51.1158	37.9607	57.5407	16.0859	38.0687	42.8689	31.0974		21.6874	30.4881	76.8811	71.1381	41.7312	40.8713	40.7051	83.5663	72.8579	23.6662	32.5699	63.0704	103.288	.	conserved Plasmodium protein, unknown function
PF3D7_1441800	101.799	149.723	139.59	96.8002	65.6293	123.537	155.904	191.28	231.364	135.09	148.678	130.762	135.234		128.004	183.706	53.267	38.3084	105.187	158.228	208.926	162.956	99.1379	148.584	162.204	122.159	74.937	vacuolar-sorting SNF7	vacuolar-sorting protein SNF7, putative
PF3D7_1235000	12.2209	26.5009	84.1913	60.0427	14.8104	18.8546	24.6623	65.4921	79.1945	1.856	13.8815	39.5253	73.444		3.0488	11.7045	23.6579	15.6306	1.75059	3.01679	15.5424	28.9374	51.3796	1.88317	7.63359	13.482	31.5022	PIH1	PIH1 domain-containing protein, putative (PIH1)
PF3D7_0607500	64.4022	93.9166	87.094	50.7991	51.5595	94.2275	87.7333	141.911	128.697	84.8624	88.7932	104.362	94.6099		38.8892	52.8857	40.2595	20.5592	45.1779	55.9884	73.4396	91.4479	45.8001	49.0575	51.8932	57.4158	45.1241	COQ2	para-hydroxybenzoate--polyprenyltransferase, putative (COQ2)
PF3D7_1457100	22.3208	26.69	44.1064	41.6451	27.9707	33.143	47.5389	40.0235	59.147	17.8719	20.0853	34.2621	43.3804		20.0062	19.8504	26.3259	20.4178	26.1342	33.6651	22.8013	49.8517	39.3481	21.6644	25.8431	33.3475	35.1893	.	conserved Plasmodium protein, unknown function
PF3D7_1019100	0.56422	5.50021	13.5591	25.3779	3.4161	1.95994	14.3518	29.8402	59.0361	0.770203	9.27355	37.6715	25.1466		3.52216	41.3102	100.081	35.1321	1.11729	5.02276	45.6299	155.257	80.7278	4.26077	35.499	117.104	74.6425	.	conserved Plasmodium protein, unknown function
PF3D7_1226800	76.2413	225.293	274.29	170.151	30.1358	101.241	210.696	425.65	286.39	67.9871	199.675	252.584	261.323		85.507	171.638	188.25	86.1151	56.6105	101.612	252.316	216.805	249.187	74.3817	151.463	201.643	162.941	ATX3	ataxin-3, putative (ATX3)
PF3D7_0825000	2.30054	7.35714	6.01837	6.57139	25.8686	15.9824	10.748	5.68924	14.5212	5.83252	9.68665	9.56495	10.023		14.3898	19.7491	34.7936	9.86804	24.8492	29.2221	20.079	44.2744	27.2744	14.3121	15.0269	33.1727	24.1769	.	conserved Plasmodium protein, unknown function
PF3D7_1237500	12.6826	17.3776	11.9101	13.6546	41.3484	28.0142	44.0173	11.2588	21.9308	21.309	19.9068	18.9288	14.4949		9.02388	14.6758	17.3965	22.669	17.1558	20.9096	19.4876	32.9226	28.7892	10.6453	22.3046	20.517	24.3299	.	conserved Plasmodium protein, unknown function
PF3D7_0525000	32.8548	20.1759	39.5436	23.0498	59.7004	54.7626	26.8573	31.6427	43.9989	44.8782	29.8243	30.9381	23.1495		25.0552	10.67	17.1987	13.9278	43.2147	31.8104	25.7299	19.6106	47.9329	24.0128	8.53836	17.0379	35.4851	zinc finger	zinc finger protein, putative
PF3D7_1034900	340.932	226.936	208.796	114.857	393.652	393.055	446.869	304.255	178.002	344.628	244.32	182.201	163.071		200.416	163.032	71.2266	168.905	287.68	322.908	313.101	141.931	67.6861	194.367	203.25	90.3458	63.9542	MRScyt	methionine--tRNA ligase (MRScyt)
PF3D7_0606100	61.8965	50.5919	41.8975	52.9339	210.224	125.423	87.5491	54.7577	56.7521	72.0904	50.6796	33.0091	38.1483		31.6	19.9035	64.578	178.766	68.9758	55.4782	38.6597	62.252	152.921	37.4695	30.1123	57.4266	128.502	RNA-binding	RNA-binding protein, putative
PF3D7_1238300	61.1342	50.4656	12.0043	18.6507	185.465	96.2529	73.5134	24.6558	25.7458	67.5814	46.2248	18.9394	27.3342		33.3289	18.6286	10.322	37.2346	71.0075	59.8786	35.6811	19.836	14.9459	34.0842	17.6751	8.33652	12.9995	cell cycle control	cell cycle control protein, putative
PF3D7_1328000	5.13874	9.71812	5.59992	7.33622	35.2603	15.9809	17.1173	7.05834	7.96476	5.01034	10.8169	9.21633	6.88745		9.98333	10.7321	4.64474	5.2588	23.2787	19.68	12.5336	16.0366	4.52151	10.1208	13.4212	5.45253	3.05636	.	conserved Plasmodium protein, unknown function
PF3D7_0310400	46.1682	99.7191	63.6243	36.773	39.863	98.5922	108.344	113.502	81.5425	48.4429	113.419	128.076	60.1859		118.275	159.644	100.769	23.3238	103.316	161.77	196.386	157.77	39.3297	113.48	144.124	120.638	40.4267	PIESP1	parasite-infected erythrocyte surface protein (PIESP1)
PF3D7_1364600	28.9927	38.6277	23.6198	15.4836	26.5329	32.2205	58.5226	38.4519	19.4966	19.3573	35.0793	39.71	13.6133		30.9682	35.656	24.9507	10.9712	30.0931	52.4588	41.6739	50.3154	16.5155	22.5582	50.9852	30.3134	11.1741	aldehyde reductase	aldehyde reductase, putative
PF3D7_1422600	28.241	55.2905	85.6528	40.1919	32.0061	41.7553	74.4678	64.944	95.5051	42.3137	71.3386	68.6291	47.0819		24.7601	51.3037	47.0919	25.049	24.9063	28.2437	69.0729	77.726	71.2941	25.2958	32.6678	68.401	38.1633	.	conserved Plasmodium protein, unknown function
PF3D7_1438400	3.49496	8.34755	43.0699	62.8753	19.5325	15.3159	16.852	39.2931	83.1361	3.66986	7.61829	33.5986	71.8898		3.08334	18.3777	121.804	78.5298	6.03534	5.40205	20.4049	117.184	163.839	2.29912	23.3269	87.8545	128.878	MCA2	metacaspase-like protein (MCA2)
PF3D7_1239100	112.706	81.5591	135.796	88.0569	139.816	177.697	83.7061	168.614	119.958	108.692	107.904	92.1191	96.6499		58.0718	23.6436	19.0161	20.8546	93.3183	81.7827	34.1523	39.8854	49.4394	57.9516	38.8547	18.8335	39.6977	mitochondrial ribosomal L23 precursor	mitochondrial ribosomal protein L23 precursor, putative
PF3D7_0319000	21.3261	39.4486	43.4621	21.6091	32.5456	32.8796	51.4862	47.1956	56.3816	31.5049	37.4202	56.0154	45.9146		18.3821	38.5906	57.0207	26.3385	20.4359	27.2	51.5343	84.4684	76.0294	16.3128	46.2221	65.009	42.6498	ATPase7	P-type ATPase, putative (ATPase7)
PF3D7_1305600	47.3953	62.844	54.5229	71.6682	21.5491	63.0426	69.9259	125.954	78.4679	37.8172	56.1455	87.9224	41.8561		54.5248	53.7425	19.0918	12.2222	52.7551	57.0408	80.1342	41.5215	17.5493	57.1871	55.8845	22.6878	19.0537	membrane integral peptidase	membrane integral peptidase, M50 family, putative
PF3D7_0930100	38.2478	46.8558	58.7654	73.6306	41.6309	38.3401	61.1316	46.5829	143.057	26.4425	40.6266	58.0216	97.7146		16.71	23.4024	50.5381	32.0694	17.1797	28.366	35.1273	77.7694	97.8683	18.2556	18.1711	45.4715	99.2873	.	conserved Plasmodium protein, unknown function
PF3D7_1111300	44.3486	52.3506	26.8816	33.0023	25.4769	55.0626	55.0928	58.7084	60.0785	41.5235	55.7826	31.9771	22.0061		28.5735	30.7308	19.9016	7.16352	26.5183	41.5175	43.0294	36.523	4.11592	23.3885	18.3045	21.2491	13.9756	GS27	SNARE protein, putative (GS27)
PF3D7_1209900	26.5855	23.0451	13.7068	21.2992	20.1262	31.3915	31.3929	25.5929	29.3971	38.1232	18.8484	18.2065	17.1649		16.9753	20.9225	15.4363	13.4333	24.9399	27.0441	30.5809	34.9301	23.1113	18.3821	24.5577	20.9676	22.2216	ABCB7	ABC transporter B family member 7, putative (ABCB7)
PF3D7_1207000	6.39804	5.66285	6.13934	13.1976	51.2303	16.0602	17.8124	11.1114	17.272	5.07079	8.65473	15.8998	10.1649		9.90128	19.1539	41.0544	35.2942	21.0153	17.1813	18.7306	58.5008	41.6043	8.42663	33.9806	33.8437	30.1842	.	conserved Plasmodium protein, unknown function
PF3D7_1128500	52.2467	37.1651	12.8985	19.3326	44.7904	55.8245	48.1851	21.6749	33.6954	59.2881	51.0741	20.6428	18.8777		16.8247	11.3469	5.31708	5.11331	28.6705	34.4027	22.8582	8.67028	5.86575	23.2834	10.6375	2.85968	2.97757	.	conserved protein, unknown function
PF3D7_0616600	37.4787	38.5889	21.4881	24.4299	56.757	53.3556	62.9737	27.0812	30.5621	52.4814	42.5366	35.2928	17.6098		28.9881	30.3418	27.8077	20.7958	53.2351	45.8587	48.7752	55.423	44.3108	32.0403	32.2593	43.1767	36.9227	.	conserved Plasmodium protein, unknown function
PF3D7_1131000	128.605	78.9237	91.8899	101.243	204.36	219.271	85.2405	173.585	93.3402	162.963	84.8625	84.7356	70.3797		58.8303	18.0813	4.98814	0	86.7414	52.4736	33.7628	31.4047	8.25038	28.9783	24.1069	23.6942	16.8976	RNA-binding s1	RNA-binding protein s1, putative
PF3D7_1008600	5.1174	3.70021	3.92138	17.1726	2.06777	2.36802	7.74439	16.4713	11.9511	4.66504	1.93889	11.6835	0		0.422696	2.24287	9.21611	14.1646	0	0.751466	6.77455	16.7495	39.6478	0.938183	3.17887	9.86947	26.8884	zinc finger C-x8-C-x5-C-x3-H type	zinc finger C-x8-C-x5-C-x3-H type, putative
PF3D7_0806100	31.8323	25.4849	17.7534	15.5237	22.9292	33.4594	50.0105	21.5459	40.0797	35.257	44.9096	22.0949	20.2082		26.6572	32.341	13.2623	5.46562	37.003	37.1573	28.9182	39.06	12.5406	26.577	17.0631	21.9018	13.7945	.	conserved Plasmodium protein, unknown function
PF3D7_0913600	13.0661	17.8968	11.3491	9.01446	27.8282	25.0389	27.422	11.27	14.6743	11.6882	17.8808	14.6559	9.51563		11.4418	13.4448	21.03	10.1166	16.5921	17.8183	11.8735	30.4406	21.5438	13.2959	11.351	14.0287	11.7678	.	conserved Plasmodium protein, unknown function
PF3D7_0303200	29.6893	81.2744	202.88	187.81	96.2705	63.2023	131.367	229.445	258.473	41.8454	91.7678	223.812	205.653		55.5429	136.952	401.531	302.392	59.5838	75.0439	159.73	419.578	696.157	45.8933	126.274	460.987	516.661	HAD superfamily	HAD superfamily protein, putative
PF3D7_0520800	6.60626	7.06004	3.62859	6.33844	42.8773	20.562	21.3653	2.54088	6.75836	7.21429	9.88427	3.16674	6.19833		9.76637	10.9835	5.01356	7.0953	17.1006	18.1036	12.906	12.9826	6.34469	10.6978	12.599	8.42971	5.93854	.	conserved Plasmodium protein, unknown function
PF3D7_1468800	99.8118	106.176	78.3309	53.4065	226.894	131.054	160.21	78.9788	97.0848	105.505	124.084	97.1474	67.4158		51.1529	58.3857	36.2763	44.3412	84.9774	81.5589	85.1671	82.3903	51.2759	51.6822	61.8356	64.2608	42.3115	U2AF2	splicing factor U2AF large subunit, putative (U2AF2)
PF3D7_0317200	51.2057	98.1831	139.858	62.1459	147.538	79.9785	166.177	152.163	125.659	59.7814	119.705	149.331	130.905		65.503	130.528	232.456	113.921	102.247	88.9918	178.923	282.814	225.864	56.5546	184.943	254.222	134.669	CRK4	cdc2-related protein kinase 4 (CRK4)
PF3D7_0807600	29.8097	32.8903	11.3757	21.5333	193.539	52.9214	70.3312	39.8275	18.2983	42.3947	40.3705	25.5173	22.3441		26.8303	28.6668	40.0633	71.3347	61.4	38.6172	38.3448	54.06	60.2027	22.8121	44.7009	36.7277	39.1645	.	conserved Plasmodium protein, unknown function
PF3D7_0923800.2	136.71	111.206	166.864	67.1393	131.005	142.341	155.102	120.783	94.051	75.1761	119.231	89.9202	86.4147		74.0489	78.5648	41.8727	56.9259	97.3108	87.2954	116.543	56.9773	192.795	57.8286	86.0878	63.8969	97.3694	TRXR	thioredoxin reductase (TRXR)
PF3D7_0410800	30.6791	80.009	74.1501	244.642	87.208	55.6484	125.411	145.106	254.737	38.9778	91.794	175.807	176.973		35.6174	60.0482	235.478	230.667	46.1655	52.1353	87.641	258.243	459.465	33.5116	87.5336	208.59	351.537	.	conserved Plasmodium protein, unknown function
PF3D7_0107800	21.1399	18.191	4.11987	8.999	49.5693	27.4957	39.224	8.65442	11.51	16.5811	16.8302	10.7806	3.16645		12.5646	11.8969	5.49853	4.8093	25.2404	25.9667	12.3802	12.2255	1.65441	13.1458	11.9731	5.65586	3.35654	MRE11	double-strand break repair protein MRE11 (MRE11)
PF3D7_1355700	61.8593	109.515	70.822	118.595	116.534	100.269	151.02	116.539	172.879	108.505	125.178	127.968	129.027		43.5454	49.6509	92.6602	118.563	56.3366	65.256	66.4505	141.514	182.585	43.1731	50.0456	112.729	123.473	NIF3	NLI interacting factor-like phosphatase, putative (NIF3)
PF3D7_0917000	16.4141	16.8094	21.8585	10.1429	50.9555	30.6857	26.8403	22.3851	27.7583	20.3699	22.6659	17.8823	27.3031		17.4078	28.5126	59.5731	19.216	33.2139	28.8715	35.7931	64.65	51.221	19.3822	31.0019	51.5041	42.8191	.	conserved Plasmodium protein, unknown function
PF3D7_0321000	112.967	98.5076	45.0973	41.928	124.987	109.128	121.549	44.9925	94.4925	90.6165	92.0305	65.1753	49.0736		66.9489	56.9023	68.389	48.9773	113.243	119.326	77.5533	71.2294	106.507	82.6874	52.4556	51.8174	78.1682	.	conserved Plasmodium protein, unknown function
PF3D7_1249300	27.2983	23.6604	30.0142	9.83578	71.4148	47.7847	36.2036	27.3209	13.9755	17.147	26.0056	23.368	24.348		27.9541	22.9019	10.2924	20.9675	51.3522	45.8023	36.0414	25.3849	15.0285	22.8725	28.2444	17.9326	6.09943	PPM4	protein phosphatase PPM4, putative (PPM4)
PF3D7_1338000	147.748	241.259	269.162	149.439	91.5611	153.495	234.563	367.477	260.297	155.657	248.422	310.904	153.748		76.8755	120.834	104.928	77.1319	65.2735	101.812	199.957	153.571	128.688	76.1388	127.805	108.707	94.0802	.	conserved Plasmodium membrane protein, unknown function
PF3D7_1104200	32.4293	44.8874	49.4972	33.2031	57.9732	54.7124	50.1511	57.9304	75.4281	37.4221	57.7763	57.5021	59.784		38.2846	57.9578	48.9826	35.9683	50.5094	51.5036	79.4882	93.0754	72.5271	39.501	53.8256	76.1903	64.427	SNF2L	chromatin remodeling protein (SNF2L)
PF3D7_1307800	59.2224	39.7388	12.1312	31.8352	160.167	96.935	81.6399	18.3462	39.4375	65.0236	42.0191	21.7283	34.7927		45.3795	23.5476	13.9118	20.0615	112.992	67.2275	30.4913	21.0662	19.1836	47.2847	30.8644	12.4545	12.9914	fork head domain	fork head domain protein, putative
PF3D7_1025100	65.2855	105.242	148.033	152.8	39.9557	64.9149	124.843	264.641	195.187	56.3134	120.056	181.192	167.808		55.2382	72.5848	101.033	96.4447	56.3438	64.8991	142.007	122.629	228.786	54.4674	102.182	120.596	141.198	GFPT	glutamine--fructose-6-phosphate aminotransferase [isomerizing], putative (GFPT)
PF3D7_1307200	144.553	209.108	117.129	57.486	150.585	186.5	203.33	165.299	142.788	178.246	199.145	198.724	105.499		105.277	87.192	39.3134	20.9716	112.946	148.578	121.445	64.126	39.7506	118.851	101.909	46.7046	19.6199	DnaJ	DnaJ protein, putative
PF3D7_1305000	38.2755	27.3727	26.373	20.8095	78.7523	41.8214	53.337	18.5862	40.6216	29.9322	29.9121	27.9925	34.0029		23.0621	30.6396	31.0288	16.3215	42.2689	39.099	40.9958	50.0133	24.6474	24.6176	31.4824	33.6729	16.2026	.	conserved Plasmodium protein, unknown function
PF3D7_1148000	18.1051	22.5334	10.5832	8.47511	88.6346	52.9865	43.3922	22.2319	8.95979	21.5625	25.7675	19.1253	18.0765		22.333	19.6262	10.7184	8.25058	39.7445	32.2732	23.9528	17.9754	5.67601	19.598	24.0128	11.785	4.7975	serine/threonine kinase	serine/threonine protein kinase, putative
PF3D7_1328800	75.3764	159.994	596.418	421.605	103.617	139.446	145.97	695.518	641.181	89.4139	145.877	520.636	657.621		31.8794	159.293	330.77	217.589	43.1821	36.9013	258.535	389.778	454.571	27.7781	104.022	453.897	383.77	SIR2A	transcriptional regulatory protein sir2a (SIR2A)
PF3D7_1013000	34.5768	48.3107	74.0605	80.9949	26.5346	30.4109	54.43	106.667	180.035	37.7994	49.7287	73.0159	113.781		13.5682	41.2209	108.429	72.7165	12.438	16.9867	52.3791	150.683	164.815	14.1381	37.9202	122.521	115.878	zinc finger	zinc finger protein, putative
PF3D7_0413900	90.6196	75.0864	70.2347	38.7029	167.067	95.3385	114.39	79.5396	79.1084	91.9097	87.6785	58.1803	71.9626		66.0491	75.9579	51.5826	37.5653	85.4725	86.4556	107.494	104.537	56.0934	63.9335	92.1644	77.3367	51.1549	USP13	ubiquitin carboxyl-terminal hydrolase 13, putative (USP13)
PF3D7_1410900	104.396	104.543	92.4016	174.467	126.475	118.288	126.424	95.2795	288.016	80.0658	113.284	144.247	152.742		60.3743	82.6686	306.153	364.099	103.314	111.906	117.652	314.606	569.937	70.1111	82.522	250.637	424.205	ribosome maturation SBDS	ribosome maturation protein SBDS, putative
PF3D7_1203000	17.2927	24.9785	27.8278	23.3792	59.9985	35.0638	33.5399	34.1744	18.4848	21.0586	18.5488	40.0076	19.7423		22.8992	33.4789	21.2874	17.9828	30.3134	40.561	39.3962	46.803	19.7617	20.9445	42.6436	28.5315	12.7839	ORC1	origin recognition complex subunit 1 (ORC1)
PF3D7_1201900	150.451	231.265	169.749	216.411	218.283	284.91	209.772	292.235	336.257	246.449	242.838	213.695	216.904		161.205	209.495	140.621	156.621	178.653	202.013	204.461	151.497	364.655	140.549	208.908	177.472	188.381	.	conserved protein, unknown function
PF3D7_0803000	30.871	26.6408	23.5938	36.1034	76.8739	52.4077	41.28	33.0392	27.9641	35.1419	45.736	27.8956	14.0996		24.8434	24.754	32.1054	40.8612	48.4343	40.5112	36.7779	49.4937	50.0022	26.4922	38.8759	30.9711	33.8469	CYP81	peptidyl-prolyl cis-trans isomerase (CYP81)
PF3D7_0919800	22.2962	52.4304	74.8195	74.7196	52.123	44.6625	81.9554	73.8439	97.728	33.2767	64.6819	74.5685	103.442		46.9455	83.9022	143.263	105.167	76.718	72.9416	115.491	208.667	129.488	44.3565	77.5542	165.481	119.784	TLD domain-containing	TLD domain-containing protein
PF3D7_1114700	120.864	141.746	220.155	164.283	290.824	190.877	233.09	232.814	171.6	159.442	139.025	165.829	180.824		106.422	138.853	192.472	165.791	162.318	140.15	217.028	216.108	200.76	85.8559	160.36	207.499	152.234	CLK3	serine/threonine protein kinase, putative (CLK3)
PF3D7_1025900	6.22505	79.7231	217.601	131.166	9.54907	13.8382	114.229	215.578	242.303	14.7316	85.167	266.435	172.36		24.3621	146.205	380.339	181.641	10.925	29.2668	188.524	470.909	428.518	20.8618	143.695	439.524	317.151	.	conserved Plasmodium protein, unknown function
PF3D7_1403100	18.9096	19.277	15.9112	16.1208	68.3567	29.7523	42.1883	14.9743	18.7509	17.4617	21.7495	17.1386	23.4828		14.6681	21.9724	44.6767	18.8098	31.6969	24.7578	26.4992	47.9109	42.1018	12.9181	33.8015	33.797	30.5439	.	conserved Plasmodium protein, unknown function
PF3D7_1241900	85.8928	81.2943	94.5295	67.1591	116.54	100.214	129.503	76.1145	140.049	80.9586	87.7229	101.471	114.999		47.1702	70.729	114.441	110.957	82.0971	79.2196	104.537	171.192	101.73	45.3499	77.8771	117.471	97.4659	tetratricopeptide repeat	tetratricopeptide repeat protein, putative
PF3D7_1449100	8.71737	17.315	52.4158	52.3485	17.1568	12.1107	26.2303	47.1881	62.1253	3.71988	21.0085	56.8998	39.6433		12.2912	41.5324	110.568	59.2863	10.9645	19.5189	54.1107	116.109	96.9856	8.32834	45.512	105.749	71.6906	.	conserved Plasmodium protein, unknown function
PF3D7_0817200	29.4455	33.2039	41.1486	41.7262	26.9681	28.9312	51.5345	53.9354	81.935	31.3884	37.479	65.1684	59.023		20.5007	38.0597	60.2924	44.2541	26.6043	26.2652	46.3665	88.1495	91.8953	18.4194	31.952	75.1265	76.3988	.	conserved Plasmodium protein, unknown function
PF3D7_1467500	182.114	234.141	121.322	67.0703	139.837	167.933	243.65	174.347	136.225	186.222	195.819	171.384	91.5439		102.246	124.34	55.9703	39.2488	90.1455	139.491	162.172	122.648	47.5579	97.8626	119.771	92.4787	45.8014	DNA/RNA-binding KIN17	DNA/RNA-binding protein KIN17, putative
PF3D7_0725000	36.4748	73.4013	54.4248	36.8908	95.2924	47.8302	111.688	59.9238	81.9838	58.7511	104.085	85.5993	46.1584		44.0595	67.5171	87.984	44.7401	61.6829	74.5953	68.473	117.866	99.5824	49.3575	69.7881	91.6367	77.5423	exonuclease I	exonuclease I, putative
PF3D7_0722100	92.9978	105.333	99.7194	65.4843	69.5099	98.9874	128.078	104.718	133.867	118.666	98.6287	100.851	83.8707		36.9828	46.3703	42.0152	38.7524	48.4206	49.3518	67.9754	50.5126	52.8354	31.6628	39.8146	40.5249	52.7871	PelOta homologue	PelOta protein homologue, putative
PF3D7_1214700	104.792	139.455	108.446	59.8411	84.9529	153.147	153.088	125.169	82.6131	144.009	113.383	79.7974	96.8381		92.2098	67.2427	40.3671	5.51434	93.477	139.745	62.9264	28.245	19.074	100.328	35.6326	15.1659	13.0439	.	conserved Plasmodium protein, unknown function
PF3D7_1243900	0.885267	6.1795	8.78028	21.2377	3.5733	0.41002	12.3313	12.4857	20.5849	0.402825	5.68647	12.6297	8.30662		1.57854	18.0823	65.4911	39.2705	0.519267	1.3467	27.5869	83.2461	71.8904	1.00875	19.9684	65.4826	48.9689	DOC2	double C2-like domain-containing protein (DOC2)
PF3D7_0719400	21.1346	51.0244	22.3831	25.8583	39.3442	24.9828	62.4701	36.4027	53.548	26.2678	48.2738	57.7836	31.0799		28.9155	48.5851	51.339	21.656	33.5673	39.9996	49.1237	75.433	46.5534	31.8841	49.2893	57.4463	31.8668	.	conserved Plasmodium protein, unknown function
PF3D7_1423200	103.173	69.6058	50.5464	22.1212	145.041	137.527	108.683	34.5031	44.9314	118.46	82.8186	23.5543	32.3511		29.1608	21.5775	4.4921	14.3894	63.8206	53.7662	22.0341	11.5124	9.91065	29.3672	22.5494	12.0457	3.35818	CYP52	peptidyl-prolyl cis-trans isomerase (CYP52)
PF3D7_1307700	17.9606	21.0785	20.5642	46.7147	26.1018	33.6872	31.8151	20.7351	58.4964	20.8442	35.6394	19.2182	45.3082		18.1309	25.0732	117.769	96.5037	29.1349	32.4546	31.2928	86.4798	165.988	20.8958	20.704	67.2181	155.257	.	conserved Plasmodium protein, unknown function
PF3D7_1314700	75.0848	75.9625	46.759	38.7505	110.469	137.049	97.4176	55.8267	37.5022	105.525	90.1112	29.3847	45.3737		67.0025	38.916	10.5792	11.3003	110.856	88.802	51.9369	31.2182	11.6705	56.9308	41.8982	22.7287	18.442	.	conserved Plasmodium protein, unknown function
PF3D7_1429100	133.309	195.83	80.2295	59.2186	140.34	162.372	211.378	139.025	101.882	162.744	212.132	145.929	74.4724		110.7	157.767	61.0425	31.0667	147.83	149.066	152.348	120.459	47.5336	117.763	157.82	100.92	40.2411	apicoplast ribosomal L15 precursor	apicoplast ribosomal protein L15 precursor, putative
PF3D7_1464000	89.3896	88.2801	45.1221	55.8905	96.365	109.355	107.262	72.6644	93.5903	105.299	115.389	78.6286	65.4879		64.506	82.1073	132.86	121.682	91.6462	99.7172	91.3445	170.54	192.934	82.3028	68.2018	182.757	179.178	YL1 nuclear	YL1 nuclear protein, putative
mal_mito_1	2.82269	12.2588	13.023	5.71559	3.42453	11.7471	2.56204	0	85.993	3.86494	6.43069	19.3364	0		6.16237	6.62376	2.97677	2.85562	5.8774	1.21025	1.55822	4.16268	14.7745	3.022	5.1688	6.34232	13.3915	COX3	cytochrome c oxidase subunit 3 (COX3)
mal_mito_2	7.61637	7.33983	8.74259	10.2009	6.15304	15.8642	2.30558	4.89667	68.0925	10.4092	7.20817	2.17348	5.96902		1.2689	1.40586	5.53996	11.9801	2.18623	1.13056	1.45619	2.90404	0	1.41146	1.78655	2.22949	6.21091	COX1	cytochrome c oxidase subunit 1 (COX1)
mal_mito_3	8.41977	7.3055	11.6127	10.1705	20.4126	0	6.11621	6.50373	149.432	9.21035	9.56988	20.1842	3.96303		2.92221	4.43066	7.28197	22.7343	3.59273	2.22672	6.69142	10.1802	6.02446	2.77999	1.56962	7.79904	12.2565	CYTB	cytochrome b (CYTB)
mal_mito_RNA19:rRNA	0	0	0	0	0	0	0	0	0	0	0	0	0		0	0	0	0	0	0	0	0	0	0	0	0	0	RNA19	unspecified product (RNA19)
mal_rna_10:rRNA	0	0	0	0	0	0	0	0	0	0	0	0	0		0	0	0	0	0	0	0	0	0	0	0	0	0	RNA3	unspecified product (RNA3)
mal_rna_11:rRNA	0	0	0	0	0	0	0	0	0	0	0	0	0		1336.83	159.512	727.31	1593.11	1855.29	0	0	0	8278.47	0	1759.19	3259.08	3082.61	SSUA	unspecified product (SSUA)
mal_rna_12:rRNA	0	0	0	0	0	0	0	0	0	0	0	0	0		0	0	0	0	0	0	0	0	0	0	0	0	0	LSUB	unspecified product (LSUB)
mal_rna_13:rRNA	0	0	0	0	0	0	0	0	0	0	0	0	0		0	0	0	0	0	0	0	0	0	0	0	0	0	RNA13	unspecified product (RNA13)
mal_rna_14:rRNA	672.973	1340.97	1108.91	1040.46	287.955	915.384	1415.45	2754.48	23115.5	330.185	1607.96	2354.91	2226.36		386.978	760.833	764.006	1522.9	401.354	459.967	1037.14	1021.59	2497.16	547.499	422.489	1901.52	2026.55	LSUA	unspecified product (LSUA)
mal_rna_15:rRNA	0	0	0	0	0	0	0	0	0	0	0	0	0		0	0	0	0	0	0	0	0	0	0	0	0	0	SSUD	unspecified product (SSUD)
mal_rna_17:rRNA	0	66.7851	220.408	816.565	113.99	0	0	1283.17	0	0	0	0	0		53.647	28.3588	144.391	380.336	0	0	0	0	1124.26	0	71.9608	162.211	428.705	LSUE	unspecified product (LSUE)
mal_rna_18:rRNA	0	0	0	0	0	0	0	0	0	0	0	0	0		0	0	10607.6	10605.8	0	0	0	0	0	0	0	0	0	LSUD	unspecified product (LSUD)
mal_rna_19:rRNA	0	0	0	0	0	0	0	0	0	0	0	0	0		0	0	0	0	0	0	0	0	0	0	0	0	0	RNA8	unspecified product (RNA8)
mal_rna_8:rRNA	0	0	0	0	0	0	0	0	0	0	0	0	0		0	0	0	0	0	0	0	0	0	0	0	0	0	SSUE	unspecified product (SSUE)
mal_rna_9:rRNA	0	0	0	0	0	0	0	0	0	0	0	0	0		0	0	0	0	0	0	0	0	0	0	0	0	0	RNA2	unspecified product (RNA2)
malmito_rna_1:rRNA	0	0	0	0	0	0	0	0	0	0	0	0	0		0	0	0	0	0	0	0	0	0	0	0	0	8382.08	RNA1	unspecified product (RNA1)
malmito_rna_10:rRNA	0	0	0	0	0	0	0	0	0	0	0	0	0		0	0	0	0	769.923	0	0	0	0	0	0	0	0	RNA10	unspecified product (RNA10)
malmito_rna_15:rRNA	0	0	0	0	0	0	0	0	0	0	0	0	0		0	0	0	0	0	0	0	0	0	0	0	0	0	RNA15	unspecified product (RNA15)
malmito_rna_16:rRNA	0	0	0	0	0	0	0	0	0	0	0	0	0		0	0	0	0	0	0	0	0	0	0	0	0	0	RNA16	unspecified product (RNA16)
malmito_rna_17:rRNA	0	0	0	0	0	0	0	0	0	0	0	0	0		0	0	0	0	0	0	0	0	0	0	0	0	0	RNA17	unspecified product (RNA17)
malmito_rna_20:rRNA	0	0	0	0	0	0	0	0	0	0	0	0	0		0	0	0	0	0	0	0	0	0	0	0	0	0	RNA20	unspecified product (RNA20)
malmito_rna_21:rRNA	0	0	0	0	0	0	0	0	0	0	0	0	0		0	0	0	0	0	0	0	0	0	0	0	0	0	RNA21	unspecified product (RNA21)
malmito_rna_9:rRNA	0	0	0	0	0	0	0	0	0	0	0	0	0		0	0	0	0	0	0	0	0	0	0	0	0	0	RNA9	unspecified product (RNA9)
malmito_rna_LSUC:rRNA	0	0	0	0	0	0	0	0	0	0	0	0	0		0	0	0	0	0	0	0	0	0	0	0	0	0	LSUC	unspecified product (LSUC)
malmito_rna_LSUF:rRNA	0	0	0	0	0	0	0	0	0	0	0	0	0		0	0	0	0	0	0	0	0	728.635	0	0	0	0	LSUF	unspecified product (LSUF)
malmito_rna_LSUG:rRNA	0	0	0	0	0	0	0	0	0	0	0	0	0		0	0	0	0	0	0	0	0	0	0	0	0	0	LSUG	unspecified product (LSUG)
malmito_rna_RNA11:rRNA	0	0	0	0	0	0	0	0	0	0	0	0	0		0	0	0	0	0	0	0	0	0	0	0	0	0	RNA11	unspecified product (RNA11)
malmito_rna_RNA12:rRNA	0	0	0	0	0	0	0	0	0	0	0	0	0		0	0	0	0	0	0	0	0	0	0	0	0	0	RNA12	unspecified product (RNA12)
malmito_rna_RNA14:rRNA	0	0	0	0	0	0	0	0	0	0	0	0	0		0	0	0	0	0	0	0	0	0	0	0	0	0	RNA14	unspecified product (RNA14)
malmito_rna_RNA18:rRNA	0	0	0	0	0	0	0	0	0	0	0	0	0		0	0	0	0	0	0	0	0	0	0	0	0	0	RNA18	unspecified product (RNA18)
malmito_rna_RNA22:rRNA	0	0	0	0	0	0	0	0	0	0	0	0	0		0	0	0	0	0	0	0	0	0	0	0	0	0	RNA22	unspecified product (RNA22)
malmito_rna_RNA4:rRNA	0	0	0	0	0	0	0	0	0	0	0	0	0		0	0	0	0	0	0	0	0	0	0	0	0	0	RNA4	unspecified product (RNA4)
malmito_rna_RNA5:rRNA	0	0	0	0	0	0	0	0	0	0	0	0	0		0	0	0	0	0	0	0	0	0	0	0	0	0	RNA5	unspecified product (RNA5)
malmito_rna_RNA6:rRNA	0	0	0	0	0	0	0	0	0	0	0	0	0		0	0	0	0	0	0	0	0	0	0	0	0	0	RNA6	unspecified product (RNA6)
malmito_rna_RNA7:rRNA	0	0	0	0	0	0	0	0	0	0	0	0	0		0	3365.78	24619.4	0	0	0	9790.5	0	79444.8	15687.7	0	0	39364.5	RNA7	unspecified product (RNA7)
malmito_rna_SSUF:rRNA	0	0	0	0	0	0	0	0	0	0	0	0	0		0	0	0	0	0	0	0	0	0	0	0	0	0	SSUF	unspecified product (SSUF)
malmito_SSUB:rRNA	0	0	0	0	0	0	0	0	0	0	0	0	0		500.216	0	0	1798.38	205.086	0	0	0	684.464	0	0	226.671	0	SSUB	unspecified product (SSUB)
PF3D7_0100100	12.777	21.8892	56.7607	61.0908	10.9211	14.969	20.7113	60.7032	58.2472	9.23347	25.5568	57.9018	83.4437		0.574871	0.79692	1.95783	1.34582	0.55162	0.80125	2.06462	1.1726	3.70286	0.214351	1.19475	1.96106	2.50302	VAR	erythrocyte membrane protein 1, PfEMP1 (VAR)
PF3D7_0100200	0	0	9.05295	0	2.38537	0	0	3.80242	0	2.6911	0	0	0		0	0	0	0	0	0	0	1.4776	0	0	0	0	0	RIF	rifin (RIF)
PF3D7_0100300	0	0	0	0	0	0	0	0	0	0	0	0	0		0	0	0	0	0	0	0	0	0	0	0	0	0	VAR	erythrocyte membrane protein 1, PfEMP1 (VAR)
PF3D7_0100400	0	3.70021	3.92138	13.7381	2.06777	2.36802	0	16.4713	3.9837	2.33252	0	14.6044	0		0	0	0	1.77058	0	0	0	0	0	0	0	0	0	RIF	rifin (RIF)
PF3D7_0100500	0	0	0	0	0	0	0	0	0	0	0	0	0		0	0	0	1180.52	0	0	0	0	0	172.644	0	299.307	1514.53	PfEMP1	erythrocyte membrane protein 1 (PfEMP1), exon 1, pseudogene
PF3D7_0100600	0	0	0	0	0	0	0	0	0	0	0	0	0		0	0	0	0	0	0	0	1.34294	6.35758	0	0	2.05663	6.46845	RIF	rifin (RIF)
PF3D7_0100700	0	0	0	0	0	0	0	0	0	0	0	0	0		0	0	0	0	0	0	0	0	0	0	0	0	0	.	Plasmodium exported protein, unknown function, fragment
PF3D7_0100800	0	0	0	0	0	0	0	0	0	0	0	0	0		0	0	0	0	0	0	0	0	0	0	0	0	0	RIF	rifin (RIF)
PF3D7_0100900	0	0	0	0	4.45373	2.54975	0	0	0	0	2.08839	0	0		0	0	0	0	0	0	0	0	0	0	0	1.05905	0	RIF	rifin (RIF)
PF3D7_0101000	0	0	0	0	0	0	0	0	0	0	0	0	0		0	0	0	0	0	0	0	0	0	0	0	0	0	RIF	rifin (RIF)
PF3D7_0101100	0	0	0	0	0	0	0	0	0	0	0	0	0		0	0	0	0	0	0	0	0	0	0	0	0	0	EPF4	exported protein family 4 (EPF4)
PF3D7_0101200	0	0	0	0	0	0	0	0	0	0	0	0	0		0	0	0	0	0	0	0	0	0	0	0	0	0	EPF3	exported protein family 3 (EPF3)
PF3D7_0101300	3.06982	0	7.08707	6.22382	7.45007	34.0627	5.57223	5.95228	0	8.40913	3.49853	0	7.24801		0	0	0	0	1.27176	1.30847	0	0	0	0	0	0	0	MC-2TM	Pfmc-2TM Maurer's cleft two transmembrane protein (MC-2TM)
PF3D7_0101400	0	0	0	0	0	0	0	0	0	0	0	0	0		0	0	0	0	0	0	0	0	0	0	0	0	0	EPF1	exported protein family 1, pseudogene (EPF1)
PF3D7_0101500	0	0.782583	0	0	0	0	0	0	0	0	0	0	0		0	0.240981	0	1.14061	0	0.484499	0.624075	0.829236	3.92665	0.302437	0.509565	0	2.65933	VAR	erythrocyte membrane protein 1 (PfEMP1), exon 2, pseudogene (VAR)
PF3D7_0101600	0	0	0	0	0	2.39126	0	0	0	0	0	0	0		0	0	0	0	0	0	0	0	0	0	0	0	0	RIF	rifin (RIF)
PF3D7_0101700	0	0	0	0	0	0	0	0	0	0	0	0	0		0	0	0	0	0	0	0	0	0	0	0	0	0	VAR	erythrocyte membrane protein 1 (PfEMP1), exon 2, pseudogene (VAR)
PF3D7_0101800	0	0	0	0	0	0	0	0	0	0	0	0	0		0	0	0	0	0.982161	0	0	0	0	0.632123	0	0	0	stevor	stevor
PF3D7_0101900	0	0	0	0	0	0	0	0	0	0	0	0	0		0	0	0	0	0	0	0	0	0	0	0	0	0	RIF	rifin (RIF)
PF3D7_0102000	0	0	0	0	0	0	0	0	0	0	0	0	0		0	0	0	0	1.15603	0	0	0	4.84346	0	0	0	3.29222	.	Plasmodium exported protein (PHISTa), unknown function, pseudogene
PF3D7_0102100	0	0	0	0	2.91723	0	0	0	0	0	0	0	0		1.76429	0.518256	0	7.36989	3.03171	2.0834	0	0	0	1.30055	0	0	0	stevor	stevor, pseudogene
PF3D7_0102200	0	0	248.866	1217.19	0.623683	0	0.935561	2.97312	173.744	0	9.34373	83.7554	860.534		5.74674	6.62493	3780.76	26725.6	14.8789	12.1526	15.656	47.5206	1672.89	8.75293	12.7156	813.198	15517.5	RESA	ring-infected erythrocyte surface antigen (RESA)
PF3D7_0102300	4885.18	4153.14	1203.44	514.312	2579.97	3719.74	3276.31	873.277	963.865	6598.68	5043.68	1652.03	847.89		2581.94	1269.6	216.055	206.015	3202.12	3418.24	1987.09	605.567	327.298	3052.62	1403.47	341.222	184.469	.	Plasmodium exported protein, unknown function
PF3D7_0102400	37.8819	22.6262	30.2848	23.2066	17.9681	25.1519	50.8488	44.5233	38.4578	29.2762	35.5658	42.3036	54.2615		25.7417	35.4224	37.4228	10.2716	20.3974	45.7777	56.1493	51.0712	26.5375	29.0296	29.1862	24.8159	37.9893	lysophospholipase	lysophospholipase, putative, pseudogene
PF3D7_0102500	1.04956	0.757936	79.288	308.53	5.08397	3.40268	1.27127	24.2268	212.361	0.477616	1.18986	63.4887	242.954		0.712179	4.75745	1026.45	2414.86	2.45954	0.956641	3.90285	174.002	1697.36	0.696676	3.99774	417.205	1947.3	EBA181	erythrocyte binding antigen-181 (EBA181)
PF3D7_0102600	13.0017	3.35508	8.51915	7.45022	13.5013	7.73924	1.68697	5.36828	6.49103	5.07488	4.21604	7.95026	8.72698		0.93453	1.24469	4.08404	7.8538	8.86292	3.75385	1.61182	4.28133	11.8267	1.04144	1.75226	7.13421	25.1645	FIKK1	serine/threonine protein kinase, FIKK family (FIKK1)
PF3D7_0102700	24.7705	14.3389	79.9123	220.304	24.0353	24.0588	26.9829	43.1509	63.7851	20.3416	16.9184	50.9035	110.966		10.2818	15.4511	215.811	467.265	33.252	11.7801	9.65254	93.8408	400.597	12.7018	11.401	158.661	547.212	MaTrA	merozoite-associated tryptophan-rich antigen (MaTrA)
PF3D7_0102800	21.2962	21.6829	22.2022	13.5925	19.9371	14.7889	18.4628	14.9231	13.5332	27.7723	9.88841	19.8885	9.09725		10.9501	7.56068	3.18988	4.08932	14.6843	15.6356	11.1892	5.9449	3.51898	12.4713	10.4954	3.4284	7.14786	.	conserved Plasmodium protein, unknown function
PF3D7_0102900	332.032	210.172	137.279	120.055	326.338	290.986	183.488	113.538	98.06	343.716	225.043	144.123	173.587		248.909	132.228	59.631	86.0042	348.062	302.814	176.909	75.4452	54.4415	271.607	142.486	61.8899	52.9838	aspartate--tRNA ligase	aspartate--tRNA ligase
PF3D7_0103000	40.3895	66.2576	192.478	32.6918	9.79925	18.6779	51.3261	73.0118	25.2301	40.5491	55.1956	96.837	101.629		50.417	87.0053	76.8847	19.1248	37.1054	37.059	68.591	77.6471	32.9781	47.7139	85.2261	74.3659	28.8158	vacuolar sorting-associated VTA1	vacuolar protein sorting-associated protein VTA1, putative
PF3D7_0103100	4.01912	4.83725	3.06673	2.67886	8.92283	3.7229	8.215	8.37493	10.1256	3.65784	6.07497	7.45412	10.2147		3.75097	7.89739	7.83704	4.3093	6.47732	6.5659	11.8035	19.558	12.9693	3.43134	9.41075	10.6633	6.26328	VPS51	vacuolar protein sorting-associated protein 51, putative (VPS51)
PF3D7_0103200	602.172	553.355	362.078	285.54	411.371	571.86	425.598	372.7	347.953	718.299	661.49	449.878	344.05		581.068	349.455	157.525	90.5251	673.484	657.175	443.904	367.01	268.318	625.373	287.804	240.139	171.463	NT4	nucleoside transporter 4 (NT4)
PF3D7_0103400	41.5666	23.4277	28.6227	62.8447	116.631	59.163	40.5234	23.401	88.8074	38.753	22.9862	34.7131	72.9392		46.0159	55.7748	295.195	544.556	113.325	71.7906	61.3299	207.061	770.775	46.64	71.6144	168.479	511.436	zinc-carboxypeptidase	zinc-carboxypeptidase, putative
PF3D7_0103500	2.09263	1.51111	2.05273	3.58597	6.87805	1.66152	4.88838	2.29983	2.08542	2.04047	1.35549	1.02359	1.40255		1.44676	0.407042	4.00049	6.73697	2.76156	3.00117	1.05452	4.8919	3.86187	0.425767	0.284904	1.61784	11.5621	.	conserved Plasmodium protein, unknown function
PF3D7_0103600	5.00788	5.94131	0	5.00742	41.1516	15.4072	13.9728	2.06426	5.82347	7.32511	8.51606	6.12393	2.51768		10.2837	8.26755	12.7478	11.883	24.043	21.0252	11.5489	16.9804	15.1627	13.226	7.83332	10.0928	14.2637	ATP-dependent RNA helicase	ATP-dependent RNA helicase, putative
PF3D7_0103700	30.1288	39.5139	20.4844	31.3611	24.3373	37.1921	31.4164	21.5128	44.2218	50.3179	43.0751	15.2847	36.717		18.7397	13.1497	10.9951	21.139	28.9245	22.9458	16.063	10.246	28.3015	24.5989	6.82219	7.87233	12.3227	PSTK	L-seryl-tRNA(Sec) kinase, putative (PSTK)
PF3D7_0103800	3.32532	10.8195	61.147	43.5102	0	9.23279	7.54864	115.58	31.0595	2.27341	13.2279	48.3989	50.8654		15.2569	39.7569	70.1344	32.8232	3.54894	8.06563	70.8248	110.618	121.997	6.40798	60.4616	82.8269	46.4087	ARP1	actin-related protein (ARP1)
PF3D7_0103900	186.174	153.855	101.463	57.7902	108.421	127.139	121.444	69.3869	59.9286	202.371	156.46	114.472	65.2586		112.342	73.8003	36.1057	13.017	135.79	127.182	73.6018	81.2216	48.5434	116.497	89.131	40.6122	30.3435	PIEPS15	parasite-infected erythrocyte surface protein (PIEPS15)
PF3D7_0104000	10.5895	23.0484	110.777	21.7127	0	14.6664	4.8018	20.6665	37.5077	0	6.05994	63.4962	62.8317		8.58899	21.3373	15.9041	5.07192	6.28646	6.43016	46.8856	44.5063	70.1444	14.7189	7.00037	36.3234	41.9301	TRSP	thrombospondin-related sporozoite protein (TRSP)
PF3D7_0104100	2.89248	40.2233	67.9487	40.5653	2.62777	5.02241	36.7819	57.0919	38.7243	9.87636	30.3537	64.3784	23.7718		14.2468	37.1801	55.1093	16.8995	7.2475	14.6902	43.7357	68.6523	59.475	12.8379	48.938	42.5434	32.1975	.	conserved Plasmodium membrane protein, unknown function
PF3D7_0104200	84.9716	80.3146	465.228	1468.38	90.2985	78.0545	49.8607	244.599	765.349	105.415	81.6607	360.37	1106.57		118.174	132.494	1583.28	2095.5	134.412	124.461	140.83	394.438	2971.2	110.73	73.5492	763.014	3518.4	StAR-related lipid transfer	StAR-related lipid transfer protein
PF3D7_0104300	3.21508	5.41643	10.8581	93.8975	69.6997	22.3385	14.048	14.7163	95.0098	4.59711	10.2364	18.3469	60.3154		9.46446	7.14865	245.985	553.646	29.4588	15.5674	9.66719	56.9733	414.738	10.3302	10.7496	105.193	571.111	UBP1	ubiquitin carboxyl-terminal hydrolase 1, putative (UBP1)
PF3D7_0104400	140.601	164.507	199.723	170.246	140.616	178.212	158.095	262.456	234.115	166.201	172.3	206.344	204.566		68.5259	56.5684	40.3152	45.8011	84.8452	83.8021	109.871	135.759	181.938	66.3236	54.5776	96.4361	84.8896	LytB	4-hydroxy-3-methylbut-2-enyl diphosphate reductase (LytB)
PF3D7_0104500	365.607	189.012	76.0788	116.847	336.82	293.643	149.709	85.2007	96.6076	444.105	190.983	89.4469	71.3402		105.504	22.9106	2.90359	30.6422	190.327	140.504	34.9648	10.1507	0	130.459	26.4574	4.64137	13.0603	.	conserved protein, unknown function
PF3D7_0104600	3.2992	1.78698	0	1.6499	11.9863	5.72978	4.49554	3.17369	2.87786	5.06741	3.27307	0	1.93534		1.04808	1.11983	0.458709	1.32406	1.99046	2.4394	0.725242	0.961607	0	1.05419	0.196153	0.247198	1.02664	.	conserved Plasmodium protein, unknown function
PF3D7_0104700	0	0	3.72523	3.25708	0.98424	0	0.73797	1.56499	5.67678	1.10981	0.921915	2.78213	5.72468		0.409729	0	1.79117	0.861256	0	0	0	1.25176	2.96401	0	0	0.963303	5.01539	transporter	transporter, putative
PF3D7_0104800	33.8111	36.2778	77.5626	154.189	28.5514	31.3052	24.1941	65.1663	109.838	29.3974	51.1742	82.4495	144.453		87.7295	90.1877	209.066	286.367	77.1723	78.9575	98.7489	152.398	550.545	81.3813	67.0747	152.776	340.062	NPT1	novel putative transporter 1 (NPT1)
PF3D7_0104900	478.385	269.62	259.503	840.84	234.602	395.624	259.779	380.486	2770.18	417.365	348.365	469.378	560.06		195.171	130.085	455.456	1067.61	292.078	219.594	173.818	57.4016	366.401	195.499	101.041	168.325	1697.46	RNase MRP	RNase MRP
PF3D7_0105000	204.503	122.615	133.334	479.511	137.45	51.1471	0	74.4057	45.2492	155.696	173.094	31.9737	90.0998		41.6825	23.2226	205.065	432.159	46.6598	64.3434	7.48763	30.9519	72.4903	51.1537	6.76233	22.449	286.62	unspecified product	unspecified product
PF3D7_0105100	304.862	365.891	232.041	177.812	153.231	247.623	276.366	207.722	125.693	510.546	319.347	363.418	141.995		196.447	153.004	51.6724	6.17193	186.479	270.895	204.376	90.4095	74.7646	216.283	103.035	60.9711	21.9456	.	conserved Plasmodium protein, unknown function
PF3D7_0105200	189.801	111.531	71.7738	115.1	203.429	173.801	130.706	130.655	194.442	192.36	126.672	114.276	156.839		59.9451	29.0366	27.4464	16.4916	97.0193	81.7309	58.3537	99.1073	113.542	52.7677	24.551	41.7742	46.1336	RAP	RAP protein, putative
PF3D7_0105300	123.017	329.855	1479.85	1195.69	13.0028	81.482	252.227	1158.83	1528.43	102.842	355.084	1337.82	1586.96		137.447	734.111	2150.44	701.104	101.496	144.891	823.647	2219.29	3149.65	113.404	525.218	2486.18	2109.64	CAP	cyclase-associated protein (CAP)
PF3D7_0105400.1	6.3e-05	45.3797	1021.63	1050.68	8.38281	0.0114152	40.8283	485.971	942.625	0	51.66	902.285	1041.26		10.9758	288.814	1076.33	579.32	5.28239	3.08e-05	289.324	897.122	1528.81	3.2388	316.886	1083.45	1396.92	.	conserved Plasmodium protein, unknown function
PF3D7_0105400.2	15.159	60.2428	470.091	662.642	0	20.9527	23.7681	268.001	383.983	0	30.1786	318.953	298.843		4.93205	83.4651	477.053	319.678	0	5.83703	54.1382	238.764	569.73	3.77667	74.315	429.381	405.942	.	conserved Plasmodium protein, unknown function
PF3D7_0105500	5.62854	12.2114	4.31534	18.9042	6.82379	13.0213	3.40697	7.25023	17.5356	15.3961	10.6663	25.7016	13.2522		7.41429	9.41729	2.01974	7.75894	13.5533	9.87691	12.7197	16.9425	23.3929	4.62415	6.97394	14.0475	9.06884	.	conserved Plasmodium protein, unknown function
PF3D7_0105600	8.15891	4.91041	2.07594	4.53448	15.3704	11.9652	4.94102	9.5938	17.9264	15.472	3.08379	7.76014	8.50942		5.4098	5.43051	7.05185	5.81544	12.7171	7.62309	5.83943	13.0233	25.0067	7.0734	4.52449	7.05612	11.2744	.	conserved Plasmodium protein, unknown function
PF3D7_0105700	1.05213	1.01288	0.401206	1.75178	17.835	3.16771	2.86752	2.35994	1.22279	0.478683	1.39109	2.40159	2.05615		1.70144	2.55476	4.51031	3.96352	5.6465	2.80949	3.20607	11.2358	6.16603	0.901915	3.01415	2.22197	3.50932	asparagine-rich antigen Pfa35-2	asparagine-rich antigen Pfa35-2
PF3D7_0105800	154.02	199.773	302.752	202.936	164.173	148.341	253.064	214.839	372.909	158.931	212.771	319.949	347.162		96.7271	177.689	307.23	187.782	128.973	136.724	237.896	373.875	401.967	100.986	178.29	325.787	259.278	.	conserved Plasmodium protein, unknown function
PF3D7_0105900	56.1077	57.3729	59.7101	71.5173	51.4121	57.0048	69.5931	84.4869	102.164	104.749	68.3964	58.5793	119.074		41.6423	40.5189	78.9601	32.929	41.1563	54.7117	40.7148	111.419	145.445	45.537	41.0233	59.1276	76.8473	DNA binding	DNA binding protein, putative
PF3D7_0106000	37.3781	69.932	219.003	143.555	30.4292	38.3057	67.348	114.419	218.211	36.8188	80.6218	181.49	198.508		34.9	102.642	237.467	112.253	33.994	56.0344	131.507	279.262	291.917	35.1509	103.421	241.435	220.279	.	conserved Plasmodium protein, unknown function
PF3D7_0106100	205.88	209.59	230.922	205.544	201.642	160.057	176.475	181.273	203.826	220.697	198.42	183.316	244.177		71.9133	67.2303	57.0252	63.3414	62.5988	87.1956	71.1225	92.1773	76.6639	58.9664	59.1404	75.4021	61.9826	V-type proton ATPase subunit C	V-type proton ATPase subunit C, putative
PF3D7_0106200	13.9022	35.2412	72.305	14.1219	4.21863	9.63863	59.9241	60.7231	73.4513	14.2877	51.5324	77.3853	32.855		6.66242	43.8066	28.9157	20.7885	11.4213	11.7379	71.7742	98.5762	47.8354	15.5709	37.8014	67.1865	61.0535	.	conserved Plasmodium protein, unknown function
PF3D7_0106300	198.755	262.293	501.683	198.83	236.876	151.876	254.409	396.338	213.326	212.163	239.196	433.848	257.585		151.417	223.018	189.753	126.056	148.72	173.709	279.605	229.413	186.913	124.069	270.543	239.635	128.653	ATP6	calcium-transporting ATPase (ATP6)
PF3D7_0106400	375.924	297.646	318.175	397.868	332.424	433.764	284.068	267.091	242.386	406.962	241.381	214.69	365.331		51.1065	22.7489	11.3128	167.694	107.337	111.969	49.9801	11.873	9.35475	89.8735	27.4439	11.9064	31.9788	pre-rRNA-processing TSR2	pre-rRNA-processing protein TSR2, putative
PF3D7_0106500	3.12289	9.30298	7.14985	8.58856	10.8728	12.4744	19.8582	3.75487	9.98759	10.6589	13.2773	16.7076	6.41139		6.64976	9.36841	7.38502	4.59787	6.51189	8.88589	10.0742	13.3565	4.31337	5.87952	9.65835	7.02395	1.94443	.	conserved Plasmodium protein, unknown function
PF3D7_0106600	0	0	0	9.02401	0	0	0	4.32287	0	0	0	0	15.7996		0	1.45058	14.3229	9.16635	0	0	1.25155	21.695	51.3446	0	4.13035	8.92484	26.8159	.	conserved Plasmodium protein, unknown function
PF3D7_0106700	14.5848	6.65221	9.66585	6.14119	112.016	20.2641	20.9196	8.86027	14.2833	16.2438	6.96228	8.54211	18.0105		7.71016	7.64827	33.3205	46.0362	20.7272	15.2045	6.7546	25.0745	20.5011	6.87271	7.30557	23.2546	33.4609	AARP2	small ribosomal subunit assembling AARP2 protein (AARP2)
PF3D7_0106800	111.957	149.508	218.374	163.502	63.7015	77.6208	117.47	251.317	57.5129	57.5327	147.651	137.824	148.839		77.0943	119.735	87.2813	20.916	58.8954	56.0954	148.224	73.752	66.1786	70.0361	114.118	117.806	28.6683	RAB5c	ras-related protein Rab-5C (RAB5c)
PF3D7_0106900	57.2765	58.3838	34.1725	20.4417	25.6621	44.684	62.7137	27.201	62.124	64.3018	70.3286	48.36	23.9542		25.3368	29.7261	14.7118	8.32256	31.4124	46.3296	32.8018	52.0112	21.4809	29.1407	22.9993	22.3432	19.3842	IspD	2-C-methyl-D-erythritol 4-phosphate cytidylyltransferase, putative (IspD)
PF3D7_0107000	761.209	1140.83	1217.82	815.535	373.7	1047.46	887.001	1917.06	725.567	733.629	1268.73	1373.13	1064.21		692.432	759.03	273.985	135.952	577.534	738.886	1162.11	472.073	184.623	632.967	771.685	591.589	200.559	CEN1	centrin-1 (CEN1)
PF3D7_0107100	12.0698	3.17174	0	4.40497	2.65898	3.04765	7.97219	10.5763	5.11544	11.9944	12.4572	5.63609	5.15751		5.77772	1.46447	1.20178	1.15529	9.48445	8.83305	3.79255	0.839927	3.97726	4.90118	2.06472	0	2.69369	.	conserved Plasmodium protein, unknown function
PF3D7_0107200	40.4088	15.3079	17.7061	31.0288	72.3209	21.367	26.2062	18.5924	17.9874	47.3741	30.6333	16.475	31.7173		8.07197	4.19444	4.13856	3.97439	22.8711	27.8244	15.2016	2.89304	0	16.8427	6.25373	1.10683	0	carbon catabolite repressor 4	carbon catabolite repressor protein 4, putative
PF3D7_0107300	20.3899	19.2771	28.8328	34.7137	13.3076	23.953	27.0604	15.139	32.9525	10.7218	24.9522	13.4282	40.5923		4.67633	4.4833	13.5997	3.26648	4.69657	15.2526	9.82208	9.50595	5.62565	5.62616	9.52019	11.8409	9.53518	.	probable protein, unknown function
PF3D7_0107400	223.701	226.491	329.04	290.541	107.384	301.556	250.877	333.741	250.659	275.081	202.349	252.158	349.769		178.165	193.154	64.0586	50.1146	230.244	239.874	269.275	89.6456	86.6774	180.584	213.401	85.7443	79.0431	.	conserved Plasmodium protein, unknown function
PF3D7_0107500	106.212	65.0887	191.787	365.753	219.201	89.8938	118.568	50.3604	253.99	134.281	66.5672	115.888	375.55		40.8052	31.5115	361.802	1292.77	62.2454	65.7485	48.9362	56.1492	632.496	43.4867	45.21	144.072	1311.43	lipid/sterol:H+ symporter	lipid/sterol:H+ symporter
PF3D7_0107600	0.343457	0.496049	0	0.6868	0	0	1.56004	0.660649	3.99375	0.46888	0.389362	1.176	0.805771		0.0874056	0.0778536	0	0.736358	0.150932	0.313101	0.605071	1.33682	3.79916	0.195442	0	0.412537	2.99678	serine/threonine kinase	serine/threonine protein kinase, putative
PF3D7_0107700	31.6397	15.9099	3.15915	8.29546	5.00142	5.73028	13.7416	21.2327	12.8375	15.0425	21.8766	4.71086	9.70533		5.83215	6.07817	1.49737	0	8.86397	6.72078	7.08239	5.23293	2.47766	9.53481	2.57708	4.01523	6.71636	.	conserved Plasmodium membrane protein, unknown function
PF3D7_0107900	119.461	88.2424	63.0877	70.4325	45.2798	82.877	79.0724	43.3566	52.4366	139.66	107.659	93.7648	82.1536		49.8181	33.1805	2.64362	0	48.014	70.9947	36.0117	20.3308	4.3738	55.7334	34.3586	4.23087	0	.	conserved Plasmodium protein, unknown function
PF3D7_0108000	693.377	1012.79	1396.04	594.754	468.676	872.958	833.198	1878.69	590.165	698.711	962.331	1502.18	788.831		594.206	561.732	329.407	126.267	620.011	501.519	799.373	379.431	301.311	480.905	707.007	546.823	165.92	proteasome subunit beta type-3	proteasome subunit beta type-3, putative
PF3D7_0108100	31.9655	28.8692	18.3244	8.90216	20.4381	20.9659	36.2913	27.3708	16.5475	35.1762	37.2836	28.8847	10.4289		11.6249	14.2952	5.86252	4.69771	17.3485	23.5525	13.884	15.7056	8.08428	18.1906	12.5733	7.87926	4.37815	.	conserved Plasmodium protein, unknown function
PF3D7_0108200	3.77177	0	2.88622	0	3.04707	1.74585	2.28355	0	11.7285	0	1.42781	6.45809	2.95589		1.57133	0.835698	6.86059	6.59387	2.1659	1.12009	1.4427	5.75408	20.434	0.699192	0	5.15411	19.9973	#N/A	#N/A
PF3D7_0108300	19.2598	20.4204	22.3166	41.4175	240.297	53.1851	55.5911	37.5048	55.5464	20.9654	23.7641	26.2943	31.4503		30.9584	29.6954	139.645	261.447	76.7725	46.3449	41.0504	97.3864	223.89	28.2338	40.9289	90.7365	198.235	.	conserved Plasmodium protein, unknown function
PF3D7_0108400.1	61.219	58.1601	54.5228	107.502	55.0698	52.8288	78.0536	91.6027	69.2363	53.2956	65.1288	47.3428	97.6642		25.3151	9.45866	6.36376	30.5556	40.6794	34.5702	24.4854	8.89746	17.5493	29.3284	19.9511	11.3439	40.0102	mitochondrial carrier	mitochondrial carrier protein, putative
PF3D7_0108400.2	1.72e-05	4.42278	0.00029083	5.56e-05	4.07e-05	18.0065	10.6669	2.03e-05	0.000167788	8.30836	1.15e-05	0.000115963	0.0002081		1.37e-06	5.38e-05	0.000408037	2.92e-06	2.70918	9.99e-06	2.49e-06	2.65e-05	5.75e-05	1.9971	2.5895	3.28e-05	17.4356	mitochondrial carrier	mitochondrial carrier protein, putative
PF3D7_0108500	4.56043	6.61268	232.703	1555.82	27.6999	12.6384	12.4105	26.6438	21.4892	6.25738	15.6369	70.3082	767.159		22.4923	12.1459	1214.6	5916.59	31.1421	28.1586	16.9117	6.48536	483.092	15.2348	14.2276	240.162	5816.94	.	conserved Plasmodium protein, unknown function
PF3D7_0108600	132.394	119.321	69.9525	74.464	107.906	123.495	90.639	104.93	35.5318	115.809	133.336	92.9162	61.3634		76.7582	43.7371	32.5004	6.68611	88.8968	98.3146	48.693	16.229	11.5228	76.1249	34.1284	19.8443	13.0373	.	conserved Plasmodium protein, unknown function
PF3D7_0108700	64.2736	73.9938	74.1516	37.7145	82.5235	40.9553	102.284	62.3063	50.5962	54.1074	75.0758	72.8074	39.6944		29.6799	29.8003	28.4431	14.4567	39.5896	33.5824	39.0224	40.5016	23.9786	27.4023	38.8014	28.9102	18.62	PSOP24	secreted ookinete protein, putative (PSOP24)
PF3D7_0108800	140.215	137.328	130.594	139.419	68.8518	160.147	130.537	181.703	145.107	148.058	141.237	91.1758	171.294		83.4533	79.9888	67.0232	34.9471	99.7731	83.5211	123.647	87.008	91.886	72.6018	75.9916	65.6008	75.2196	.	conserved Plasmodium protein, unknown function
PF3D7_0108900	0	0	98.9482	221.546	0	0	0	30.2155	310.685	0	4.43625	53.2551	183.875		0	6.46927	336.576	195.795	1.58291	0	8.3666	218.576	821.904	1.01441	7.00065	229.412	912.158	unspecified product	unspecified product
PF3D7_0109000	36.0848	38.0078	3440.54	8255.88	39.8124	13.6481	20.8394	1845.74	4272.65	22.4709	33.6608	2168.7	5912.57		1.57785	141.918	4772.07	7426.46	2.70605	0	105.674	1319.93	11153.4	5.21106	114.817	2631.3	7427.18	PHIL1	photosensitized INA-labeled protein PHIL1, putative (PHIL1)
PF3D7_0109100	2.72418	3.93523	112.32	220.3	4.61915	5.29841	6.43386	60.8202	320.77	2.97591	6.17897	71.8244	246.812		0.276206	1.72028	132.924	202.271	0	0.247074	5.72937	117.798	569.915	0	1.29296	109.654	490.337	CCp5	LCCL domain-containing protein (CCp5)
PF3D7_0109200	96.8605	110.851	79.3607	25.346	64.4569	117.006	96.4144	90.8901	51.3033	102.715	167.379	133.782	73.7813		78.3775	46.9883	19.6429	6.27896	87.9197	70.4932	83.905	27.4703	27.0804	77.2175	68.3371	50.5013	14.7365	mRNA cleavage factor-like	mRNA cleavage factor-like protein, putative
PF3D7_0109300	69.2227	53.0132	51.5369	90.3351	34.5604	48.0379	60.9991	66.9066	114.23	72.4123	53.2598	104.592	86.317		14.5382	15.0484	13.1045	4.19431	17.2436	16.9041	10.3114	22.9022	14.4547	18.3275	12.2668	10.5085	4.90498	fatty acid elongation	fatty acid elongation protein, GNS1/SUR4 family, putative
PF3D7_0109400	570.496	417.569	417.976	821.347	437.247	640.713	424.182	421.092	630.788	599.852	405.767	378.611	658.462		238.88	128.864	87.7617	133.374	291.784	223.404	228.367	187.799	324.462	200.728	97.6296	111.625	116.628	tubulin-specific chaperone a	tubulin-specific chaperone a, putative
PF3D7_0109500	80.6136	83.5886	160.858	165.671	84.0194	111.616	52.2126	168.787	40.8471	47.4744	79.1508	78.9239	68.4036		91.3057	44.7836	51.3994	76.4598	79.0247	124.571	71.2316	23.9758	47.225	100.812	65.5147	39.0601	58.1242	N-acetyltransferase	N-acetyltransferase, putative
PF3D7_0109600	18.2734	8.84509	0	0	37.0432	25.2957	0	11.9145	14.4174	0	6.98158	20.8734	28.9659		11.1318	7.23478	6.00072	0	11.8635	4.84464	6.23247	12.5971	9.92359	9.07355	7.95611	6.30613	6.7898	cold-shock	cold-shock protein, putative
PF3D7_0109700	96.9665	67.0963	40.872	89.9705	64.2441	79.4042	75.9695	34.319	51.8981	66.5117	115.831	60.4001	83.5134		86.1596	40.7764	17.979	133.429	97.6814	112.884	44.5227	15.7193	14.8697	101.159	78.7601	16.6429	40.5633	.	conserved protein, unknown function
PF3D7_0109800	77.1441	96.6242	54.2709	47.4705	56.0801	92.8541	79.4054	77.3169	43.1486	89.9428	85.2354	52.8332	45.9227		44.162	31.3995	12.4114	21.6951	64.1109	55.7573	45.7044	19.714	20.5376	45.7357	26.158	20.003	15.1717	phenylalanine--tRNA ligase alpha subunit	phenylalanine--tRNA ligase alpha subunit
PF3D7_0109900.1	52.0418	87.7241	96.81	68.0096	32.8906	48.1931	78.0979	124.917	87.8132	69.021	66.7458	80.0614	70.8465		34.2707	47.3793	32.466	15.2115	32.1871	46.9514	81.9583	56.4305	24.7959	36.9537	47.8069	36.7224	13.9839	unspecified product	unspecified product
PF3D7_0109900.2	3.02e-05	7.34e-06	7.81e-05	6.49e-05	1.93e-05	8.27e-06	1.13e-05	4.03e-05	2.43e-05	8.85e-06	1.26e-05	5.34e-05	4.41e-05		7.19e-06	5.6e-06	3.91e-05	9.02e-05	7.21e-06	8.11e-06	1.25e-05	5.89e-05	0.00013511	6.95e-06	2.35e-05	1.18e-05	6.57e-06	unspecified product	unspecified product
PF3D7_0110000	123.514	89.4246	199.614	319.307	78.6861	141.332	89.6785	227.527	166.57	93.0455	133.729	179.806	138.527		61.1141	34.6939	16.1896	18.6311	86.9543	73.673	55.8931	38.4892	53.5672	62.4159	32.3788	22.3939	18.2173	.	conserved Plasmodium protein, unknown function
PF3D7_0110100	25.9852	22.6981	12.4603	13.31	35.1331	16.7901	26.3483	3.48986	12.6586	28.0583	32.2148	14.4845	22.6976		10.0979	6.25997	2.00775	7.08144	19.8021	18.0597	6.3451	3.27376	2.21498	9.39434	8.88282	1.44122	2.24772	selenocysteine-specific elongation factor selB homologue	selenocysteine-specific elongation factor selB homologue, putative
PF3D7_0110200	46.392	96.2872	77.3471	27.3558	48.3887	55.0274	84.1115	25.9653	47.135	109.403	83.6384	22.7136	78.8862		41.9888	54.4592	12.9181	12.3439	58.7538	67.7237	53.6069	18.0819	21.3613	55.2904	77.276	20.3237	14.6304	ERV1	FAD-linked sulfhydryl oxidase ERV1, putative (ERV1)
PF3D7_0110300	75.1954	68.8882	44.9526	80.8494	69.5064	25.8572	102.022	112.88	137.307	209.959	175.056	226.331	0		42.0238	35.1048	14.7632	28.1014	52.9138	58.954	37.7291	20.8005	0	81.0171	40.9157	0	0	.	Plasmodium RNA of unknown function RUF5
PF3D7_0110400	167.437	131.468	124.392	126.431	144.608	169.282	115.913	153.969	86.4611	178.75	181.036	131.226	120.543		70.885	57.493	29.9185	66.0109	115.781	91.2255	75.1703	48.1135	74.2464	72.8928	57.15	27.0896	37.0142	DNA-directed RNA polymerase 2	DNA-directed RNA polymerase 2, putative
PF3D7_0110500	2.36771	1.19675	1.08366	3.31247	31.2502	8.883	5.80764	0.455293	4.40366	1.93916	2.68361	0.405345	3.33204		2.53608	1.93735	4.23059	8.14292	7.82227	4.8697	1.8125	3.32562	7.43877	2.02649	3.61402	1.14097	4.73244	bromodomain	bromodomain protein, putative
PF3D7_0110600	37.058	30.6823	35.1002	54.2936	51.4518	43.9445	43.8225	25.1928	72.0613	41.4309	38.7498	49.77	59.2061		32.2102	27.7519	87.9542	140.49	61.9448	49.685	34.3523	56.2338	182.089	37.0169	23.4356	65.6601	215.934	PIP5K	phosphatidylinositol-4-phosphate 5-kinase (PIP5K)
PF3D7_0110700	730.465	395.759	309.597	431.364	868.58	865.272	362.277	382.188	420.429	876.227	451.596	259.097	401.154		326.944	118.828	151.234	168.356	560.794	400.803	189.651	135.009	584.728	326.09	148.182	149.367	366.042	chromatin assembly factor 1 WD40 domain	chromatin assembly factor 1 protein WD40 domain, putative
PF3D7_0110800	263.556	151.706	306.95	611.036	357.323	247.922	190.502	271.256	445.469	267.929	165.56	320.656	550.947		72.5738	42.9076	511.177	922.675	102.73	92.3623	57.0174	193.712	1310.53	69.0917	54.9071	246.605	1052.73	transcription initiation factor TFIIB	transcription initiation factor TFIIB, putative
PF3D7_0110900	42.9948	6.23279	9.96408	26.3148	5.22195	23.8346	11.7015	16.7335	10.1217	41.2823	9.82321	14.7295	0		17.2486	8.86115	4.39444	0	17.3631	26.7075	2.29161	6.14723	0	28.8993	7.69562	0	0	AKLP1	adenylate kinase-like protein 1 (AKLP1)
PF3D7_0111000	5.58702	15.9009	20.312	11.8285	28.2565	10.9594	27.7657	14.5392	21.3997	14.357	17.1379	12.9408	19.2751		5.85631	12.5947	23.4399	25.375	8.95728	12.588	25.0988	50.1606	43.0329	5.89321	18.001	25.077	24.9964	kinesin-8	kinesin-8, putative
PF3D7_0111100	0	2.2182	0	0	0	0	0	0	14.3708	0	0	0	7.23383		1.47968	0.649885	3.21442	3.08273	0	0	5.04463	11.2381	21.2714	0.815347	1.39736	6.84117	3.61685	#N/A	#N/A
PF3D7_0111200	216.677	192.455	110.519	99.0155	114.072	170.521	126.034	92.567	224.847	150.694	89.8154	79.7715	0		160.435	142.612	12.8228	12.207	142.693	174.265	216.809	45.0694	42.3325	140.852	111.547	65.7994	29.417	.	conserved Plasmodium protein, unknown function
PF3D7_0111400	43.4049	36.5843	20.2691	14.4994	78.8701	58.0575	75.928	17.0302	33.6954	28.5461	52.8982	19.2666	26.4288		32.2304	31.6992	8.86179	4.26109	61.1871	59.7521	31.2551	29.1074	5.86575	37.0726	33.8121	13.3452	8.93271	GEXP19	conserved Plasmodium protein, unknown function (GEXP19)
PF3D7_0111500	224.187	268.521	771.104	647.81	199.153	152.046	144.514	499.06	623.49	173.169	241.207	618.312	712.914		121.695	212.237	576.886	266.417	151.069	131.916	235.906	409.71	581.282	141.637	218.442	583.117	610.003	UMP-CMP kinase	UMP-CMP kinase, putative
PF3D7_0111600	31.3865	12.3922	6.5828	17.3355	13.847	11.8743	5.17962	16.5869	6.68725	27.3491	16.2521	9.77316	0		10.376	2.433	0	2.8846	4.74987	12.2249	4.72187	2.10255	0	9.15766	9.13919	3.20301	3.38217	.	conserved Plasmodium protein, unknown function
PF3D7_0111700	0	0	0	0	0	0	0	0	0	13.5775	0	0	0		0	0	0	0	0	0	0	0	0	0	0	0	0	.	conserved Plasmodium protein, unknown function
PF3D7_0111800	82.2487	61.478	39.0273	64.4705	145.459	80.0958	57.529	54.6505	46.2563	122.697	68.6714	74.4573	51.0841		40.4182	26.5974	11.4287	10.9887	70.5116	72.1504	37.1757	18.1528	18.9118	47.4224	31.6532	11.7263	16.2961	.	conserved Plasmodium protein, unknown function
PF3D7_0111900	247.065	181.759	397.046	239.873	170.361	602.654	173.71	276.561	202.604	154.508	192.752	284.043	133.84		178.075	188.093	171.493	72.5655	198.278	220.656	223.167	67.4927	219.724	223.432	277.835	193.085	66.3166	.	conserved protein, unknown function
PF3D7_0112000	83.6951	54.5474	28.3579	35.8526	78.151	81.9199	84.7263	45.0012	12.8039	95.6455	51.4314	51.6843	45.173		24.6382	10.9131	4.48074	12.9178	28.2929	31.6909	18.0539	9.39543	12.357	25.4889	20.564	4.80617	0	TatD-like deoxyribonuclease	TatD-like deoxyribonuclease, putative
PF3D7_0112100	10.5895	3.84141	0	10.8564	6.43573	7.33318	9.60361	20.6665	25.0051	7.27149	6.05994	0	12.5663		0	0	0	10.1438	2.09549	0	2.75798	0	0	0	2.33346	0	0	.	conserved Plasmodium protein, unknown function
PF3D7_0112200	96.3156	43.1991	12.3234	5.98001	187.624	54.4456	90.2148	11.5057	16.6929	100.04	55.946	22.0196	18.9452		30.5516	18.3951	11.6747	6.41979	58.8149	53.915	23.916	17.481	7.7281	32.547	23.0903	7.91391	5.59773	MRP1	multidrug resistance-associated protein 1 (MRP1)
PF3D7_0112300	0	0	0	0	0	1.12106	0	0	1.87964	0	0	0	0		0	0	0	0.855639	0	0	0	0	0	0	0	0	0	18S ribosomal RNA	18S ribosomal RNA
PF3D7_0112400	0	0	0	0	0	0	0	0	0	0	0	0	0		0	0	0	0	0	0	0	0	0	0	0	0	0	unspecified product	unspecified product
PF3D7_0112500	0	0	0	0	0	0	0	0	0	0	0	0	0		0	0	0	0	0	0	0	0	0	0	0	0	0	5.8S ribosomal RNA	5.8S ribosomal RNA
PF3D7_0112600	0	0	0	0	0	0	0	0	0	0	0	0	0		0	0	0	0	0	0	0	0	0	0	0	0	0	unspecified product	unspecified product
PF3D7_0112700	0	0.291429	0.923941	0.807191	0.488696	1.12134	0	0.776357	29.0983	0	0.457529	1.38173	0		13.9501	12.7868	70.9332	648.808	26.5648	18.3656	10.884	23.2147	38.633	11.2348	61.4294	27.582	51.7455	28S ribosomal RNA	28S ribosomal RNA
PF3D7_0112800	30.1991	24.6132	43.67	46.085	9.166	10.4668	44.5274	66.0113	79.8516	51.7463	12.9238	77.5881	53.5647		12.5931	26.7743	15.6039	115.882	15.4102	25.3191	28.5174	16.3689	19.3596	12.8422	32.3539	10.3453	35.1631	.	Plasmodium exported protein (hyp11), unknown function
PF3D7_0112900	0	6.13213	49.0084	198.432	0	17.5892	3.83783	0	89.6112	0	9.66391	28.9849	100.152		2.99873	1.7465	251.14	277.861	5.13242	10.528	6.77518	21.1995	207.713	5.4769	7.57987	57.303	678.731	.	Plasmodium exported protein, unknown function
PF3D7_0113000	15.5368	5.61262	13.8536	6.92217	642.036	246.973	28.2232	13.3026	12.0635	27.1192	19.5901	7.38915	12.1648		56.7477	9.46309	11.4043	31.9853	448.091	68.7288	18.0068	9.29831	14.1536	46.0531	13.8577	6.64269	11.7099	GARP	glutamic acid-rich protein (GARP)
PF3D7_0113100	0	1.01872	0.80734	2.82102	18.3642	3.43006	1.92225	0.678387	1.64039	1.44438	1.59925	1.20754	0		0	0.0799232	0	0.37797	0.154949	0.160712	0	0	0.65004	0	0	0	0	SURF1.1	surface-associated interspersed protein 1.1 (SURFIN 1.1) (SURF1.1)
PF3D7_0113200	87.6032	48.9141	50.2358	27.9607	161.617	82.9553	76.8513	63.3108	44.0757	121.047	74.5778	66.4729	51.4587		78.2842	86.5804	66.6613	38.8749	125.911	104.445	123.038	82.4845	92.2246	67.4262	92.4067	62.8283	56.3247	.	Plasmodium exported protein, unknown function
PF3D7_0113300	29.3131	14.6079	20.868	70.9818	44.0875	35.0958	31.213	15.5847	23.5555	51.0977	14.9159	34.6128	30.876		6.85472	2.47862	7.76461	301.802	24.0727	9.96678	1.75068	1.55045	1.8355	10.1807	3.33315	0.595958	33.558	.	Plasmodium exported protein (hyp1), unknown function
PF3D7_0113400	44.3863	14.4904	26.3098	34.5466	31.2353	41.7484	13.0022	22.1033	20.0461	21.5295	13.0128	26.968	30.3089		1.07006	0.315882	0	0	1.84293	0.635045	0	1.08798	0	0.79283	0	0.834568	1.74568	.	Plasmodium exported protein, unknown function
PF3D7_0113600	0.862365	0	0	1.14931	2.43659	0	0.261138	0	0	1.1772	0	0	1.3486		0	0	0.320643	1.54281	0.25296	0.262422	0.338095	0	1.06126	0	0	0.345811	0.358719	SURF1.2	surface-associated interspersed protein 1.2 (SURFIN 1.2), pseudogene (SURF1.2)
PF3D7_0113700	34.2	34.8402	21.4319	81.3173	52.7578	43.1651	28.2322	33.0091	61.689	46.7568	31.7961	34.6037	58.5179		14.2947	8.20626	5.05621	102.015	33.2595	26.8082	15.9355	18.849	80.8737	15.0182	10.8898	5.41862	49.157	HSP40	heat shock protein 40, type II (HSP40)
PF3D7_0113800	0.741727	0.133888	0	0.741016	0	2.06137	2.02153	1.06956	1.72414	0.506199	0.840607	1.58726	1.30462		0.0473383	0	0.207322	0.598612	0	0.254587	0.874693	6.51887	1.71549	0.0529723	0.0885236	0.447428	1.15945	.	DBL containing protein, unknown function
PF3D7_0113900	5.86575	10.6155	0	17.8261	10.6755	20.3413	2.66195	17.0534	41.2524	16.0653	46.782	35.1602	20.7673		18.4589	13.1047	6.17129	23.6775	32.9003	25.0837	22.6064	19.4177	5.10489	27.4025	5.36137	8.21376	20.8264	GEXP10	Plasmodium exported protein (hyp8), unknown function (GEXP10)
PF3D7_0114000	0	1.08572	4.30241	5.26197	14.5651	0.522216	2.73148	2.89215	3.49673	0	1.27835	1.28693	2.64554		0.191179	0.170256	0.836816	4.02596	1.15535	0.51353	0.882129	3.80083	3.46205	0.213703	0.178877	2.48075	0.468183	EPF1	exported protein family 1 (EPF1)
PF3D7_0114100	63.6246	4.60686	7.34683	6.45335	127.398	105.889	46.1939	55.5329	37.3167	95.8702	36.2628	10.8968	7.51301		0	0	0	0	0	0	0	0	0	0	0	0	0	MC-2TM	Pfmc-2TM Maurer's cleft two transmembrane protein (MC-2TM)
PF3D7_0114200	0	0	0	0	0	0	0	0	0	5.07759	0	0	4.37042		0.917323	1.21592	0	0	1.5783	4.07379	0	0	0	2.03441	0.862784	1.06971	2.24409	EPF3	exported protein family 3 (EPF3)
PF3D7_0114300	4.1144	2.97596	0	4.14942	2.49439	8.56557	1.86772	0	0	0	0	0	0		2.5317	0.446986	0	0	14.8032	4.49252	1.15706	1.54203	3.64967	1.68265	1.90625	1.17913	0	EPF4	exported protein family 4, pseudogene (EPF4)
PF3D7_0114400	0	0	0	0	0	0	2.41025	2.55997	0	0	0	0	0		0.662523	0.880572	2.89207	0	5.13595	4.13076	0.76006	3.03208	0	2.21018	0	0	0	VAR	erythrocyte membrane protein 1 (PfEMP1), exon 2, pseudogene (VAR)
PF3D7_0114500	0	0	0	0	0	0	0	0	0	0	0	0	0		7.07363	18.0525	40.2373	28.7574	3.98771	8.06317	46.5941	14.1075	0	12.5876	13.6324	15.6124	11.4759	.	Plasmodium exported protein (hyp10), unknown function
PF3D7_0114600	0	0	0	0	0	0	0	0	0	0	0	3.59784	0		0	0	2.25067	0	3.55397	0.916668	0	0	0	0.572221	0.972759	0	0	stevor	stevor, pseudogene
PF3D7_0114700	0	0	0	0	0	0	0	0	0	0	0	0	0		0	0	0	0	0	0	0	0	0	0	0	0	0	RIF	rifin (RIF)
PF3D7_0114800	0	0	0	0	0	0	0	0	0	0	0	0	0		0	0	0	0	0	0	0	0	0	0	0	0	0	.	Plasmodium exported protein (hyp7), unknown function
PF3D7_0114900	0	0	0	0	0	0	0	0	0	0	0	0	0		0	0	0	0	0	0	0	0	0	0	0	0	0	.	Plasmodium exported protein, unknown function, pseudogene
PF3D7_0115000	0	0	0	0	2.39513	0	0	1.08685	0	0	0	0	0		0	0	0	0	0	0	0	0	0	0	0	0	0.352651	SURF1.3	surface-associated interspersed protein 1.3 (SURFIN 1.3) (SURF1.3)
PF3D7_0115100	2.29342	4.97763	5.28187	9.26285	0	6.36513	2.08202	13.3102	5.36575	0	5.21955	0	5.40505		0.561938	0.990961	2.44648	0	1.93174	1.99188	1.28246	8.55176	8.09546	0.62171	0	0	2.74857	.	Plasmodium exported protein (PHISTa), unknown function
PF3D7_0115200	0	0	0	0	0	0	0	0	0	0	0	0	0		0	0.378518	0	0	0	0	0	0	3.08838	0	0	0	0	RIF	rifin (RIF)
PF3D7_0115300	0	0	0	0	0	0	0	0	0	0	0	0	0		1.4295	0	2.07656	0	0	0	1.08962	1.45161	0	0.528176	1.79314	0	0	RIF	rifin (RIF)
PF3D7_0115400	0	0	0	0	13.437	6.15087	0	0	0	6.06437	0	0	0		0	0	0	0	0	0	0	0	0	0	0	0	0	stevor	stevor
PF3D7_0115500	0	0	0	0	0	0	0	0	0	0	0	0	0		0	0	0	0	0	0	0	0	0	0	0	0	0	PfEMP1	erythrocyte membrane protein 1 (PfEMP1), pseudogene
PF3D7_0115600	5.0038	2.41196	3.83387	3.35764	22.2399	0	0	9.66232	0	4.56128	1.89571	0	0		0	0	0	0	0	0	0	0	0	0	0	0	0	RIF	rifin (RIF)
PF3D7_0115700	0.983384	1.42015	3.37567	3.43959	1.19076	2.04965	3.35013	6.6186	4.00101	0.335584	0.557305	6.31323	2.88319		0.438802	0.670382	2.7449	2.90578	0.541363	0.561687	1.01313	1.72619	3.63402	0.490859	1.28975	2.0727	3.37763	VAR	erythrocyte membrane protein 1, PfEMP1 (VAR)
PF3D7_0200100	7.98179	4.84163	22.6551	24.8961	5.41269	8.87229	9.86132	21.493	21.531	6.9736	7.23855	19.1307	30.7085		0.894187	2.60696	7.82926	9.93111	0.842278	1.74739	3.18928	5.22211	14.7233	0.636271	3.34592	7.8668	9.5559	VAR	erythrocyte membrane protein 1, PfEMP1 (VAR)
PF3D7_0200200	0	0	0	0	0	0	0	3.75998	0	0	0	0	0		0	0	0	0	0	0	0	0	0	0	0	0	0	RIF	rifin (RIF)
PF3D7_0200300	0	0	0	0	0	0	0	0	0	0	0	0	0		2.78711	1.85152	10.6435	99.357	20.4022	6.82422	1.59808	2.12552	5.03187	1.93631	0.654313	3.26146	22.1664	PfEMP1	erythrocyte membrane protein 1 (PfEMP1), exon 2
PF3D7_0200400	0	0	0	0	0	0	0	0	0	2.99423	0	0	0		0	0	0	0	0	0	0	0	3.87135	0	0	0	0	stevor	stevor
PF3D7_0200500	0	0	0	0	0	0	0	0	0	0	0	0	0		0	0	0	1.78168	0	0	0	0	0	0	0	0.993094	0	RIF	rifin (RIF)
PF3D7_0200600	0	0	0	0	0	0	0	0	0	0	0	0	0		0	0	0	0	0	0	0	0	0	0	0	0	0	RIF	rifin (RIF)
PF3D7_0200700	1.97481	0	0	0	0	2.74098	1.79297	0	0	0	0	0	0		0	0	0	0	0	0	0	0	0	0	0	0	0	RIF	rifin (RIF)
PF3D7_0200800	0	0	0	0	0	0	0	0	0	0	0	0	0		0	0	0	0	0	0	0	0	0	0	0	0	0	PfEMP1	erythrocyte membrane protein 1 (PfEMP1), exon 2, pseudogene
PF3D7_0200900	0	0	0	0	0	0	0	0	0	0	0	0	0		0	0	0	0	0	0	0	0	0	0	0	0	0	stevor	stevor, pseudogene
PF3D7_0201000	0	0	0	0	0	0	0	0	0	0	0	0	0		0	0	0	0	0	0	0	0	0	0	0	0	0	RIF	rifin (RIF)
PF3D7_0201100	0	0	0	0	0	0	0	0	0	0	0	0	0		0	0	0	0	0	0	0	0	0	0	0	0	0	.	Plasmodium exported protein, unknown function, fragment
PF3D7_0201200	0	0	0	0	2.1811	0	0	3.47552	0	0	0	0	0		0	0	0	0	0	0	0	0	0	0	0	0	0	RIF	rifin (RIF)
PF3D7_0201300	0	0	0	0	0	0	0	0	5.09714	0	0	0	0		0	0	0	0	0	0	0	0	0	0	0	0	0	stevor	stevor
PF3D7_0201400	5.69582	0	0	0	6.92551	7.88663	0	11.1288	0	0	0	0	0		0	0	0	0	0	0	0	0	0	0	0	0	0	.	Plasmodium exported protein (hyp10), unknown function
PF3D7_0201600	128.575	30.6754	8.59678	2.50759	166.395	81.4711	43.0786	26.4826	5.82233	121.126	39.6935	8.54946	8.80435		9.98667	2.21315	2.72524	27.5029	36.0275	18.9101	0.716376	0	2.25473	8.33242	3.51493	0.731236	1.52758	RLP1	PHISTb domain-containing RESA-like protein 1 (RLP1)
PF3D7_0201700	1.25775	0	2.88174	16.3715	0	0.87362	1.7137	1.21067	7.31902	1.71764	1.42664	3.23002	16.2399		0.318282	0.283063	17.4018	132.57	0	0.284579	0	0.972853	42.6193	0.35528	0	4.49638	97.4134	DnaJ	DnaJ protein, putative
PF3D7_0201800	75.0661	17.0246	30.4307	14.8003	133.793	59.2645	22.722	31.2463	13.7398	76.4598	23.4116	15.1216	31.1601		17.5865	14.9225	7.99355	81.4158	44.1666	23.4781	20.9991	15.6442	10.5813	15.47	13.7658	14.5689	26.8964	KAHsp40	knob associated heat shock protein 40 (KAHsp40)
PF3D7_0201900	2.6548	0.798718	1.51875	0.884246	73.9356	11.9892	5.22559	5.53017	3.60019	3.01979	1.25372	1.13624	1.03776		2.31396	2.56549	0.988595	0.951429	9.26124	2.73118	2.34587	3.97195	1.63603	1.32599	2.42774	2.13312	3.04103	EMP3	erythrocyte membrane protein 3 (EMP3)
PF3D7_0202000	186.206	70.1647	100.105	33.9433	507.289	174.482	110.861	123.587	47.7358	226.378	95.042	74.7446	46.043		194.244	88.2466	48.0362	60.3301	310.603	159.406	105.765	37.6815	61.6445	121.506	134.563	80.6341	50.5162	KAHRP	knob-associated histidine-rich protein (KAHRP)
PF3D7_0202100	94.8931	65.4533	1666.58	5581.58	53.5221	70.4387	104.18	273.158	3597.73	132.855	107.964	880.518	4685.1		70.9512	62.1095	3224.13	11250.8	80.0761	61.4623	68.0158	639.749	9525.44	60.5484	51.002	1365.7	12300.7	LSAP2	liver stage associated protein 2 (LSAP2)
PF3D7_0202200	4.64764	8.40625	10.7048	455.273	2.81824	9.67406	2.1096	4.49594	54.3738	22.2597	5.28905	15.9179	202.652		2.84528	2.50841	64.409	1196.06	4.89018	2.0168	6.49244	1.73189	90.1705	1.88846	5.36075	10.5805	634.599	PTP1	EMP1-trafficking protein (PTP1)
PF3D7_0202300	80.1873	11.2314	0	5.23144	90.9919	46.655	11.7401	0	0	77.8974	11.7807	0	6.1004		5.04215	2.77462	0	23.6786	23.8171	14.4998	5.74453	1.91695	0	13.229	2.37705	1.46201	0	.	Plasmodium exported protein (hyp11), unknown function
PF3D7_0202500	24.6374	8.99143	5861.49	40848.7	120.642	84.9531	11.1517	122.197	2845.19	17.0699	28.5001	2241.11	15411.2		30.3745	32.2022	20727.3	84718.6	34.2036	21.5807	22.1606	294.935	19619.3	13.4767	63.5262	6737.29	75115.8	ETRAMP2	early transcribed membrane protein 2 (ETRAMP2)
PF3D7_0202600.1	9.87976	0.000593084	4.23747	2.47473	37.4614	5.87874	5.16962	2.37522	8.61991	0.00425327	5.8298	3.87403	5.79372		8.61329	6.15646	6.27404	0.00115915	14.2612	12.7037	13.3513	15.6382	0.00107033	5.39504	5.87097	4.8389	5.8883	.	conserved Plasmodium protein, unknown function
PF3D7_0202600.2	0.00234366	8.92731	4.25081	4.94204	25.388	17.5903	20.6554	2.37972	0.000148953	16.3113	5.84601	3.88324	5.80467		4.36606	6.7068	12.5135	14.9932	14.2958	9.97396	4.51378	13.1755	19.7202	6.30488	11.7645	7.26068	5.90431	.	conserved Plasmodium protein, unknown function
PF3D7_0202800	55.8766	108.502	153.293	77.8036	56.8145	51.4648	118.107	165.289	111.219	64.2776	118.035	175.662	156.056		36.2014	46.4869	43.0647	24.6447	51.1603	76.103	71.1287	126.709	85.4113	51.8375	69.5111	44.7844	0	.	conserved Plasmodium protein, unknown function
PF3D7_0202900	38.9921	67.722	125.841	42.0611	37.8383	36.0656	51.9115	80.5332	79.1381	67.6086	109.512	102.389	91.961		27.2289	35.6798	35.8098	21.1455	19.5777	39.2187	41.8406	92.4432	68.3605	23.7826	33.4366	45.5311	52.6428	DHHC12	palmitoyltransferase, putative (DHHC12)
PF3D7_0203100	0.651641	0.470521	2.98226	11.7202	7.6274	0.301829	0.591997	4.17662	19.1885	0	0.738556	1.85931	10.6984		0.387918	0.592735	54.3603	57.9223	0.861515	0.59596	0.383913	30.3532	91.969	0.248004	1.24371	23.826	54.2911	kinase	protein kinase, putative
PF3D7_0203300	88.4796	85.4018	88.4822	77.686	42.9419	69.5474	66.9215	108.615	103.715	72.7009	77.2896	136.379	125.308		68.5169	85.9383	34.1204	35.7021	37.9731	74.3828	121.736	130.132	66.7121	66.1088	74.1132	59.4453	62.8095	ERCC1	ERCC1 nucleotide excision repair protein, putative (ERCC1)
PF3D7_0203400	687.875	967.299	977.783	719.267	366.534	1048.52	588.564	1413.71	407.243	648.734	800.56	1023.16	855.948		844.07	571.856	117.18	167.287	816.547	684.38	913.49	319.836	362.452	650.383	710.045	419.048	236.04	.	conserved Plasmodium protein, unknown function
PF3D7_0203500	0	0	0	0	0	0	0	0	0	0	0	0	0		0	0	0	0	0	0	0	0	0	0	0	0	0	tRNA Glutamine	tRNA Glutamine
PF3D7_0203600	9.20567	6.65139	4.22219	5.53853	6.69154	8.95015	11.7055	12.4161	8.57875	8.80324	15.6715	7.88068	6.48783		8.10686	7.60998	4.04904	0.973321	11.1834	8.6841	14.3824	18.3934	8.37526	7.22777	6.08002	5.98514	2.26803	.	conserved Plasmodium protein, unknown function
PF3D7_0203700	51.848	10.1294	3.21832	28.1709	120.577	58.3705	33.0855	16.2227	16.3475	42.1397	25.4694	4.79874	32.9564		15.3689	1.54691	4.57328	80.5694	66.7794	25.5011	8.81203	3.19651	12.6121	15.1421	8.52822	1.63491	22.2238	MAK16	protein MAK16, putative (MAK16)
PF3D7_0203800	38.4842	23.0432	25.2295	44.1423	30.6423	30.5402	21.9693	40.2742	23.0677	24.039	29.96	35.7699	38.7624		11.3034	5.8698	2.40847	3.47294	24.2347	19.1772	11.4008	9.25805	9.96341	7.98061	9.31031	5.17372	4.04879	.	conserved Plasmodium protein, unknown function
PF3D7_0203900	94.2613	34.0568	18.8031	20.5585	81.9301	76.84	53.041	37.52	11.9389	104.991	62.8047	28.0679	24.0755		26.7562	10.2745	6.74406	3.24189	46.5695	36.7244	14.1915	0.785557	5.57985	22.6378	14.4765	3.62314	2.51897	5'-3' exonuclease	5'-3' exonuclease, N-terminal resolvase-like domain, putative
PF3D7_0204000	7.88924	6.21724	1.6437	5.74746	9.55628	9.96268	11.726	6.90534	6.67943	8.81593	8.13649	6.13958	1.68407		3.44238	2.25476	1.58451	1.52396	10.6274	7.44802	3.33726	3.87559	1.31103	6.26633	5.09184	0.426285	0.887164	.	conserved Plasmodium protein, unknown function
PF3D7_0204100	4.47848	18.7218	32.9033	17.4302	11.9874	3.60278	31.0494	20.8496	32.8793	6.11313	15.228	37.5281	32.6181		17.4329	50.4681	99.7654	43.8265	11.2138	22.624	50.5238	107.785	76.6698	15.0637	79.1535	90.3029	48.5856	.	conserved Plasmodium protein, unknown function
PF3D7_0204200	463.208	543.086	1141.6	2693.71	336.494	405.562	357.524	762.332	2220.88	423.783	572.405	1077.46	2073.31		215.313	222.177	1502.78	1838.75	222.373	253.807	241.314	476.564	3322.34	209.913	201.798	803.135	2718.31	.	conserved Plasmodium protein, unknown function
PF3D7_0204300	44.9151	51.0785	11.4415	10.004	144.087	70.4742	74.7916	25.6352	25.1844	64.7614	49.0786	11.3926	15.6287		34.3817	21.4182	13.7465	33.4887	75.5707	71.5237	19.7776	17.9327	18.198	37.4004	24.363	11.8276	10.2647	.	conserved Plasmodium protein, unknown function
PF3D7_0204400	36.1291	8.78849	28.4936	0	73.6917	49.8386	10.9028	0	0	16.6822	27.8534	0	0		17.3993	23.2077	0	10.0885	29.3986	25.4482	27.2241	0	0	15.8918	14.3894	10.9382	0	dynein light chain	dynein light chain, putative
PF3D7_0204500	61.6352	45.6734	35.4044	21.6992	115.793	74.8756	50.3715	50.5636	17.9836	58.9846	43.7719	18.469	32.626		20.6846	5.7636	6.68438	27.2946	19.1266	23.8552	9.65606	7.00836	8.29523	17.8695	15.8348	10.746	7.4982	AspAT	aspartate transaminase (AspAT)
PF3D7_0204600	17.3081	8.10833	1.07125	3.74401	20.9615	12.9981	7.64881	5.40076	7.61816	14.0515	7.95654	7.20777	7.68441		5.46266	3.80536	2.5983	0.999926	9.43004	8.71447	5.47651	4.72073	2.57989	5.57241	4.44596	3.63956	5.23439	.	conserved Plasmodium protein, unknown function
PF3D7_0204700	420.443	381.554	627.8	805.975	340.127	376.522	310.239	520.538	440.044	470.098	400.112	490.829	715.987		84.8963	92.2405	125.317	180.683	83.9657	84.7304	121.492	78.463	187.924	70.8541	79.6656	119.821	131.693	HT	hexose transporter (HT)
PF3D7_0204800	123.9	72.3035	51.4409	30.0238	68.7516	74.6128	66.4218	40.3349	55.7426	118.361	94.979	71.5689	35.1153		66.8582	50.3122	12.9652	7.78593	74.1954	87.9241	50.2349	50.9753	37.5426	84.1846	45.3587	21.7166	12.7244	3'-5' exonuclease	3'-5' exonuclease, putative
PF3D7_0204900	96.0125	89.0803	83.3173	58.3906	63.6882	85.4986	80.5975	104.988	63.481	101.575	90.6188	77.5504	93.8213		78.846	69.69	25.3883	26.2603	69.378	89.9464	102.51	64.1624	64.6268	80.992	80.0448	50.168	46.0308	ubiE/COQ5 methyltransferase	ubiE/COQ5 methyltransferase, putative
PF3D7_0205000	3.55106	1.71093	2.71671	11.8851	8.60584	4.9313	5.37495	0	8.27977	3.23514	2.68815	2.02671	2.78245		5.62973	0.788228	1.29395	2.48752	20.4244	9.50832	2.0412	0.904361	0	8.90304	3.89249	3.47303	1.4504	.	conserved Plasmodium protein, unknown function
PF3D7_0205100	1.64018	2.96242	0	13.1507	18.8756	10.252	5.95898	1.57966	5.73002	1.1202	1.86111	7.02041	11.5567		6.2025	1.83685	0.903811	0.869156	17.1168	8.12511	2.85452	1.26326	0	5.99404	0.38751	1.94422	0	.	conserved Plasmodium protein, unknown function
PF3D7_0205200	7.94914	5.76002	9.20176	0	9.65231	0	18.0306	0	18.695	5.44967	4.5376	0	9.4041		0	0	4.09011	0	0	0	0	5.72108	13.5318	0	0	0	9.22044	.	conserved Plasmodium protein, unknown function
PF3D7_0205300	1.90447	0	2.18393	1.90999	3.46095	3.96765	2.59458	7.33965	4.43736	1.30092	3.24233	0	0		0.239444	0	0	3.01814	1.23857	0.427414	0.550565	0	6.92575	0.533605	0	0	3.51682	.	conserved Plasmodium protein, unknown function
PF3D7_0205400	189.878	110.184	30.7043	61.8079	128.017	122.544	139.646	51.5913	71.7429	230.283	121.504	77.8446	62.8871		55.398	18.6284	2.91347	30.7992	67.8366	64.2017	26.0325	10.1818	14.4627	54.9198	13.786	4.68841	3.26679	PCI domain-containing	PCI domain-containing protein, putative
PF3D7_0205500	299.905	156.565	270.071	175.444	224.809	265.863	125.442	332.336	109.718	222.451	176.764	171.349	238.537		251.044	198.524	66.0458	147.134	261.332	262.914	254.502	102.754	72.7955	226.858	166.655	99.6984	24.978	DNA-directed RNA polymerase II 16 kDa subunit	DNA-directed RNA polymerase II 16 kDa subunit, putative
PF3D7_0205600	43.2666	59.8625	56.9996	33.2312	37.9187	33.2434	41.8053	49.6643	30.0256	49.0466	54.328	55.1647	49.7401		21.7727	27.5605	16.1962	14.5998	21.5679	20.6764	33.559	18.3934	8.37526	16.2625	28.663	22.8524	11.3402	.	conserved Plasmodium protein, unknown function
PF3D7_0205700.1	111.644	145.582	180.788	158.971	63.2513	72.233	182.346	216.89	125.406	91.8191	152.876	172.102	123.2		49.7088	74.6207	34.651	140.205	62.3566	90.5962	156.832	118.472	108.274	69.232	80.6458	89.8725	39.0387	.	conserved Plasmodium protein, unknown function
PF3D7_0205700.2	6.88e-05	3.96e-05	5.17e-05	0.000113214	0.000184604	1.86e-05	3.7e-05	5.59e-05	12.945	0.000107459	4.97e-05	3.3e-05	0.000173184		1.17e-05	4.88e-05	6.37e-05	0.000125012	2.56e-05	6.84e-05	0.000119174	7.86e-05	0.000536711	1.33e-05	4.12e-05	9.98e-05	2.05e-05	.	conserved Plasmodium protein, unknown function
PF3D7_0205800	251.445	474.695	875.96	369.567	45.4516	218.725	303.703	569.327	444.874	205.688	525.794	590.862	267.524		108.604	210.052	60.2906	49.2894	64.8031	141.828	226.723	168.946	113.882	103.675	196.948	165.702	58.7838	.	conserved Plasmodium protein, unknown function
PF3D7_0205900	344.48	478.271	787.82	399.101	375.576	336.853	493.986	631.665	428.668	475.186	431.689	650.641	528.135		240.644	322.68	287.393	171.466	232.11	287.837	421.156	376.393	328.102	212.641	386.237	370.684	233.524	RPN1	26S proteasome regulatory subunit RPN1, putative (RPN1)
PF3D7_0206000	4.34567	6.27649	4.97427	21.7268	39.0305	19.6234	6.90851	9.05611	15.1604	2.96637	6.15835	8.05979	9.34602		5.61969	7.71268	62.9093	125.722	15.9076	9.56927	10.2028	38.3233	60.0616	6.90019	10.8604	40.8666	88.8913	RAD2	DNA repair protein RAD2, putative (RAD2)
PF3D7_0206100	184.465	188.985	189.862	206.887	254.785	255.891	133.944	258.447	266.034	256.467	197.2	126.365	308.055		63.3148	55.0723	164.552	275.524	125.233	90.0091	62.6419	100.411	321.734	75.1707	55.8512	170.505	306.209	SufE	cysteine desulfuration protein SufE (SufE)
PF3D7_0206200	15.7366	35.6309	495.806	1227.4	12.711	26.226	37.1596	339.721	828.894	17.2011	30.9646	325.12	897.374		12.1119	38.5516	744.233	810.591	10.4395	9.86485	63.5344	334.432	3007.4	11.7293	33.0918	486.285	1652.49	PAT	pantothenate transporter (PAT)
PF3D7_0206400	5.31187	5.9833	4.86193	9.34121	58.6587	18.8957	11.7747	7.76236	14.8181	10.1507	7.94682	4.72875	6.97658		3.36121	3.18931	3.08635	7.31163	12.5485	6.41332	4.13143	7.46502	14.1441	4.97378	2.63612	2.94568	8.23235	#N/A	#N/A
PF3D7_0206500	11.8808	8.30313	3.50972	16.0971	38.0577	16.5071	15.3187	8.84735	12.4796	14.6504	13.4697	6.56128	11.6898		11.9871	11.9766	26.8738	86.1932	22.7165	19.5453	12.3656	14.9037	34.5898	12.8541	11.672	10.1161	66.8251	.	conserved Plasmodium protein, unknown function
PF3D7_0206600	12.3187	17.9829	29.1617	26.0183	45.2408	33.9812	11.1517	24.4394	237.099	85.3494	14.2501	0	118.548		22.7809	17.1745	150.901	287.495	42.7545	25.8968	33.2409	128.561	534.102	29.6488	4.88663	194.719	701.902	DNA-directed RNA polymerase III subunit RPC10	DNA-directed RNA polymerase III subunit RPC10, putative
PF3D7_0206700	89.0934	60.6622	444.672	853.536	100.142	68.1324	93.8075	575.322	1120.32	111.178	67.4576	327.204	792.384		38.0598	46.0218	619.567	811.985	48.9002	42.5266	66.618	454.689	2020.1	44.4831	38.7546	464.625	1504.52	ASL	adenylosuccinate lyase (ASL)
PF3D7_0206800	25.2461	312.393	7779.31	16537.8	15.311	35.0285	121.461	5503.08	1483.62	31.1	273.043	3311.75	7375.91		70.8247	576.582	4161.43	3209.18	16.9281	41.4286	595.204	912.362	5266.79	42.1953	584.048	3464.51	5135.25	MSP2	merozoite surface protein 2 (MSP2)
PF3D7_0206900.1	56.3106	0.00113978	828.296	3248.68	30.7423	0.00260975	24.4728	81.9088	1754.99	0.0108531	24.124	354.429	1159.02		0.00172111	0.000839751	1395.21	1493.35	9.41998	0.00273375	25.1768	610.611	2983.06	0.00152052	23.6327	382.316	2484.28	MSP5	merozoite surface protein 5 (MSP5)
PF3D7_0206900.2	65.8213	86.8017	618.51	585.301	64.5379	129.42	54.0028	703.254	674.816	149.589	86.826	525.019	1548.55		101.159	106.725	973.937	1957.21	117.041	102.09	45.8823	333.39	5002.73	97.3852	38.7092	857.679	1579.7	MSP5	merozoite surface protein 5 (MSP5)
PF3D7_0207000	136.329	456.715	4032.21	5129.79	107.177	245.2	304.798	3015.45	1270.83	131.311	393.757	1720.73	3357.56		480.992	906.91	2918.09	2229.45	297.3	353.233	1121.62	1195.25	5018.53	309.659	1184.35	2479.75	3165.48	MSP4	merozoite surface protein 4 (MSP4)
PF3D7_0207100	9.69728	8.80972	33.6528	121.959	52.6533	34.7716	23.8706	35.4977	162.942	11.5299	15.6026	40.7008	83.6568		22.463	27.8884	476.365	508.402	42.2311	29.1098	32.3561	277.306	933.759	20.1304	24.1424	250.076	787.738	.	conserved Plasmodium protein, unknown function
PF3D7_0207200	27.2976	15.8463	101.584	212.865	19.9107	30.2424	9.90194	106.599	180.573	37.4965	31.2522	84.1808	194.435		22.7056	30.6884	354.116	177.184	36.6107	50.6439	25.4984	217.259	639.729	28.8671	43.2006	137.736	394.076	IscA1	iron-sulfur assembly protein, putative (IscA1)
PF3D7_0207300	0	0	0	0	0	0	0	1.64658	1.99092	0	0	1.46342	2.00766		0	0.573844	0	1.81027	0	0	0	0	1.55759	0	0	0.506111	2.10867	SERA8	serine repeat antigen 8 (SERA8)
PF3D7_0207400	113.257	209.253	245.81	70.4161	29.6012	94.4024	206.837	206.539	112.375	103.38	205.531	253.093	144.126		129.055	212.941	124.791	60.9731	87.5228	159.82	229.886	192.406	111.449	105.324	244.803	159.613	60.6122	SERA7	serine repeat antigen 7 (SERA7)
PF3D7_0207500	131.034	282.75	369.887	114.275	23.048	128.41	371.404	288.821	187.255	121.017	284.877	310.906	206.74		173.378	277.013	203.802	123.551	127.261	209.092	308.12	280.622	172.621	145.141	375.737	203.275	85.7179	SERA6	serine repeat antigen 6 (SERA6)
PF3D7_0207600	578.167	2073.78	4084.28	1103.27	35.4906	453.275	2372.55	3051.08	1474.02	504.793	1881.52	3391.16	1781.7		986.648	2479.12	2025.12	897.141	365.7	1123.1	3017.76	2607.71	1454.41	781.739	3082.05	2613.89	962.165	SERA5	serine repeat antigen 5 (SERA5)
PF3D7_0207700	90.7481	323.933	752.438	219.196	10.6367	78.8947	360.04	806.909	449.656	103.136	347.954	601.416	314.721		235.179	487.528	262.061	108.573	87.2637	239.237	798.171	693.086	675.188	190.561	510.96	427.84	174.28	SERA4	serine repeat antigen 4 (SERA4)
PF3D7_0207800	64.3523	271.881	427	177.478	9.55916	62.4101	226.097	220.878	216.192	90.3672	248.581	406.401	260.805		133.869	343.677	334.804	107.998	69.4904	158.878	372.168	366.452	239.195	117.019	412.205	395.239	152.036	SERA3	serine repeat antigen 3 (SERA3)
PF3D7_0207900	8.58622	15.3211	34.7031	18.1943	4.2819	5.61353	19.7283	34.0193	22.3286	7.58611	16.6099	53.6115	21.3367		18.578	15.8492	7.28789	10.2473	8.84629	20.6345	21.8573	23.505	26.9038	14.0254	18.71	7.85116	15.0594	SERA2	serine repeat antigen 2 (SERA2)
PF3D7_0208000	22.048	86.5671	119.143	62.2457	15.7484	10.9953	94.4891	137.106	148.668	23.1596	105.793	131.632	104.832		38.8183	135.59	182.979	100.066	22.7436	55.8596	167.361	276.752	199.101	39.827	143.772	205.159	137.489	SERA1	serine repeat antigen 1 (SERA1)
PF3D7_0208100.2	0.000365426	0.000924559	0.000519421	0.00124274	0.001212	0.00410109	0.0017954	0.00259013	0.00225358	0.0026671	0.00122856	0.00053566	3.57552		0.00379013	0.00150226	0.0296649	0.00800098	0.0255542	0.00280962	0.00339227	0.00204347	0.0153808	0.0202395	0.000561988	0.114649	0.0103983	unspecified product	unspecified product
PF3D7_0208200	267.059	162.606	112.735	161.737	232.096	299.578	133.346	81.7847	119.732	283.189	151.928	114.331	188.788		98.2802	31.785	33.2854	219.109	179.277	134.557	67.3134	29.9182	70.8063	119.045	47.305	17.7786	112.171	KRR1	KRR1 small subunit processome component, putative (KRR1)
PF3D7_0208300	6.05116	4.15114	5.54014	7.2587	12.4568	5.46515	6.87143	2.32764	6.33192	8.26051	4.45861	4.14381	9.22678		3.62181	2.26557	2.69899	3.24656	4.25858	3.7274	2.49004	6.12931	4.46652	2.49905	2.73913	4.91167	5.28428	.	conserved Plasmodium protein, unknown function
PF3D7_0208500	487.415	619.938	569.756	163.143	357.799	406.549	474.274	506.222	323.372	670.969	658.492	589.652	324.6		268.282	149.698	82.9324	13.2018	303.465	245.028	175.466	154.804	91.4163	307.695	168.858	79.585	78.3428	ACP	acyl carrier protein (ACP)
PF3D7_0208600	102.93	117.274	83.385	38.9132	104.183	116.029	137.466	77.0615	64.9452	99.292	167.761	101.596	62.6272		82.7088	72.525	41.011	62.3074	99.7125	100.447	92.5131	98.9352	61.2941	76.86	81.3135	58.2258	50.4212	RRF1	ribosome-recycling factor (RRF1)
PF3D7_0208700.1	380.452	218.199	46.8654	166.081	0.0601219	99.9397	219.971	153.968	144.668	446.047	139.545	130.2	123.281		0.0142325	66.1482	0.00794788	0.197675	6.76699	72.578	121.149	110.46	25.2484	80.7654	0.00168053	48.9373	0.0033581	.	conserved Plasmodium protein, unknown function
PF3D7_0208700.2	166.242	212.87	218.87	66.7787	419.238	403.055	118.768	242.046	150.784	136.247	329.165	110.54	234.576		174.809	45.0672	69.3121	62.9576	269.024	165.005	94.869	127.746	114.734	139.382	119.209	58.7373	42.9173	.	conserved Plasmodium protein, unknown function
PF3D7_0208800	58.3266	73.3434	42.5224	62.2382	18.6252	51.0941	55.7223	53.5705	64.7954	100.91	76.9677	47.3177	57.9841		41.5069	37.1103	16.1013	21.6182	52.1421	77.1999	37.0606	33.7758	15.9825	58.8109	12.5995	27.4137	10.8704	.	conserved Plasmodium protein, unknown function
PF3D7_0208900	0.645509	0.310728	0	0.859983	1.04215	0.597978	0.195476	0.82746	0	1.1748	0.487736	0.736727	0		0.21959	0.0978647	0	0.694114	0.189655	0.196794	0.126774	0.503949	0	0.122842	0.410682	0.129688	0.268913	P230p	6-cysteine protein (P230p)
PF3D7_0209000	0.171244	0.247284	0.391796	0	1.24406	0.237958	0.155572	0.329226	0.796074	0.23373	0.388134	0	0		0.0437286	0.116959	0	0	0.075543	0	0.101008	0.133822	0	0	0.0817691	0	0	P230	6-cysteine protein (P230)
PF3D7_0209100	40.1728	51.2557	64.6714	51.4079	55.9147	47.4886	55.8962	88.9151	31.8548	70.0552	43.6472	57.0733	42.1609		44.7906	40.9342	27.2967	47.0671	54.222	56.9198	66.3861	42.1	37.3821	33.37	56.1086	30.8728	16.8694	phospholipase A2	phospholipase A2, putative
PF3D7_0209200	196.613	145.87	172.057	130.803	159.989	238.271	142.33	168.609	99.047	183.943	152.989	200.316	158.439		173.756	130.581	34.367	35.5184	200.406	189.319	167.593	53.5995	13.1214	158.471	145.451	66.2837	26.7409	3'exoribonuclease	3'exoribonuclease, putative
PF3D7_0209300	322.139	295.828	254.717	120.893	162.863	264.789	240.94	185.024	125.882	347.218	329.679	194.118	176.026		134.894	95.7188	25.0783	6.0133	162.173	187.279	134.5	83.2925	36.3031	190.077	88.5358	36.7078	21.1602	IspF	2C-methyl-D-erythritol 2,4-cyclodiphosphate synthase (IspF)
PF3D7_0209400	148.392	168.274	125.052	82.0898	130.339	151.227	108.795	81.4213	82.5764	178.638	154.639	100.235	86.4407		101.204	68.5977	11.8587	21.3678	125.774	99.1982	108.29	24.8658	22.0751	94.3942	84.8199	31.0065	16.6218	.	conserved protein, unknown function
PF3D7_0209600	23.6307	97.0692	242.41	133	1.7887	15.7312	88.0993	146.844	188.998	21.5106	94.3472	196.383	159.443		14.9901	65.8167	102.214	49.9568	3.23444	16.0956	91.5833	137.887	124.826	13.5358	74.6007	131.615	86.8725	transporter	transporter, putative
PF3D7_0209700	86.5577	80.6341	172.257	228.108	107.4	69.5203	60.6172	82.4135	201.733	92.6176	82.8693	123.203	186.247		61.5157	63.8804	204.704	449.67	67.2367	81.7309	70.987	118.289	395.504	60.6392	63.3415	122.251	474.151	RING zinc finger	RING zinc finger protein, putative
PF3D7_0209800	1842.62	1523.24	976.397	696.011	1706.35	1717.47	1369.74	1013.77	658.163	2266.28	1716.25	1050.9	738.923		810.279	531.944	195.203	641.184	1015.25	901.201	764.131	375.707	286.843	780.01	666.74	333.659	347.914	UAP56	ATP-dependent RNA helicase UAP56 (UAP56)
PF3D7_0209900	0	3.31597	0	0	0	0	0	0	0	0	0	0	0		1.0739	0	0	0	1.8367	0	0	0	0	0	0	0	5.24491	unspecified product	unspecified product
PF3D7_0210000	521.582	1050.16	2580.8	1259.33	545.155	564.988	421.866	1604.06	675.346	695.286	1188.64	1230.85	803.042		652.94	963.034	476.369	344.686	343.173	661.969	1154.65	580.437	565.003	541.941	1003.79	791.65	353.688	Sec61-gamma	secretory complex protein 61 gamma subunit (Sec61-gamma)
PF3D7_0210100.1	1289.95	1130.25	1517.31	1054.09	1585.31	1907.77	518.707	1683.73	115.774	1196.79	1164.95	820.943	846.752		1574.73	832.024	471.468	1134.47	1582.72	947.325	1046.38	230.219	605.241	1101.64	1362.85	570.819	691.388	60S ribosomal L37ae	60S ribosomal protein L37ae, putative
PF3D7_0210100.2	0	0	0	0	0	0	0	0	0	0	0	0	0		0	0	0	0	0	0	0	0	0.00181553	0	0	0	0	60S ribosomal L37ae	60S ribosomal protein L37ae, putative
PF3D7_0210200	8.33402	11.1325	7.15124	8.74335	50.2038	20.5556	23.8494	6.40976	10.1712	6.25657	10.6261	9.63061	4.88649		11.7495	16.3969	15.5993	10.5316	27.0917	20.2979	15.8383	30.2593	11.5591	11.1236	21.4764	18.9658	11.1984	.	conserved Plasmodium protein, unknown function
PF3D7_0210300	171.158	188.472	147.381	83.3063	108.571	131.827	167.575	208.945	177.798	160.833	215.67	167.137	100.619		96.7796	71.5567	32.0482	16.7996	81.059	102.842	96.4735	99.7813	38.5671	87.2037	95.2486	50.0098	22.8676	monocarboxylate transporter	monocarboxylate transporter, putative
PF3D7_0210400	350.72	414.199	267.588	316.981	254.489	471.401	429.319	243.1	181.203	615.12	382.361	325.098	272.381		155.139	99.5526	17.478	25.0032	263.029	196.512	175.867	30.6127	0	131.465	105.863	31.7932	19.8865	50S ribosomal L33	50S ribosomal protein L33, putative
PF3D7_0210500	4.92179	2.66583	2.81727	2.46131	20.8615	6.26836	5.58875	0.789087	4.77022	6.71965	4.65028	3.5109	4.81192		0.833921	0.37126	1.36868	5.70657	2.15967	3.17275	0.721325	2.23161	6.79495	1.39799	1.17054	0.245864	6.12649	.	conserved Plasmodium protein, unknown function
PF3D7_0210600	8.25384	18.893	1352.12	3481.33	10.0028	13.3706	13.7416	642.288	2179.17	26.3244	23.4392	902.13	2740.14		3.77375	51.6644	2451.19	2141.15	7.09117	7.33176	39.3466	1007.86	5193.18	3.81392	39.9447	1234.28	3455.57	.	conserved Plasmodium protein, unknown function
PF3D7_0210700	18.9092	25.8356	203.107	491.696	7.64286	14.5797	32.4273	142.178	781.118	22.9946	35.8493	140.316	564.231		20.151	26.4495	616.684	395.45	22.2123	24.75	22.4282	354.012	1407.61	14.8777	9.72759	344.014	1187.97	SYN17	syntaxin, Qa-SNARE family (SYN17)
PF3D7_0210800	44.9107	29.2203	30.9528	63.2307	36.2882	51.9618	31.2663	26.0037	48.9142	83.9075	34.0179	28.1964	77.4744		33.149	13.5193	27.6268	168.638	45.5378	37.785	11.9528	14.7667	37.6459	26.8971	11.1962	11.3235	145.824	.	conserved Plasmodium protein, unknown function
PF3D7_0210900	1253.23	1098.46	714.9	381.009	1001.71	1132.83	866.8	646.693	396.645	1375.33	1263.35	707.204	500.81		546.483	407.532	160.098	390.25	696.301	636.079	379.559	245.175	109.316	542.338	437.901	215.654	219.878	.	conserved Plasmodium protein, unknown function
PF3D7_0211000	50.7272	25.1189	49.2481	48.6172	25.9098	18.5202	12.1172	46.536	37.5223	36.5499	60.8069	68.5839	50.382		9.74261	4.57304	5.64975	24.3936	2.23086	13.7871	10.3552	5.9252	0	7.88935	6.12573	7.52865	9.52825	unspecified product	unspecified product
PF3D7_0211100	5.96914	1.43706	1.13924	0.995463	6.02439	2.76431	2.71114	0	4.62951	2.03761	2.8204	0.851615	3.50225		0.252409	0.224638	5.52219	6.90647	2.39632	0.903388	0	3.0871	12.7937	0.845867	0.236271	1.18985	6.18078	.	conserved Plasmodium protein, unknown function
PF3D7_0211200	178.05	168.912	205.525	99.5811	52.1505	110.704	97.514	95.2365	107.992	147.16	185.422	147.211	79.7281		171.216	159.509	86.947	33.9715	162.785	191.037	154.981	121.593	79.9127	177.249	153.994	135.355	57.9755	RAB5a	ras-related protein Rab-5A (RAB5a)
PF3D7_0211300	39.1589	43.3288	53.0517	65.1273	33.5221	44.7508	37.6404	71.3007	37.7259	37.8244	60.2889	51.2799	48.8597		22.5716	21.8913	17.1966	9.43251	21.3376	34.002	28.3306	18.8922	12.1937	19.3527	19.1358	13.1168	8.28018	ubiquinol-cytochrome-c reductase complex assembly factor 1	ubiquinol-cytochrome-c reductase complex assembly factor 1, putative
PF3D7_0211400	13.6908	23.5111	19.671	58.5786	8.29803	19.0057	20.2009	26.4403	35.9706	4.68025	17.507	26.3735	48.3331		4.66429	1.87489	0	1.77611	8.75765	6.78427	0.970809	0	0	4.70554	4.7834	0	2.07484	KASIII	beta-ketoacyl-ACP synthase III (KASIII)
PF3D7_0211500	2.22608	5.7877	6.11695	7.12591	7.00937	1.85567	16.5818	7.70975	12.4287	4.86298	5.0482	16.7688	13.5817		1.69611	3.62381	9.8968	8.56974	3.12332	3.23853	7.04063	11.7567	8.18889	1.51616	7.61938	5.86574	6.09172	GAF domain-related	GAF domain-related protein, putative
PF3D7_0211600	3.61903	18.3505	41.8466	22.0736	4.39327	5.01782	26.2716	42.1713	34.0079	9.92011	33.0307	68.1846	51.3344		4.32435	34.0969	93.8065	21.5776	10.3753	3.04533	37.2415	110.21	136.56	7.60432	62.1854	67.7123	71.8516	dolichol-linked oligosaccharide biosynthesis enzyme	dolichol-linked oligosaccharide biosynthesis enzyme, putative
PF3D7_0211800	383.151	285.893	223.007	154.486	401.217	356.996	228.206	207.773	195.151	451.12	285.186	229.109	194.514		229.439	134.718	56.0518	58.977	318.397	253.581	163.044	90.9117	103.252	225.438	154.764	80.1366	54.5052	AsnRS	asparagine--tRNA ligase (AsnRS)
PF3D7_0211900	69.4312	101.358	68.7786	43.7812	47.846	66.1617	107.558	73.5418	104.808	85.5975	91.2373	76.9243	38.4181		53.9979	59.2708	32.6113	15.6697	54.4045	85.2863	124.65	115.004	58.867	58.1468	70.7895	50.8824	28.2571	.	conserved Plasmodium protein, unknown function
PF3D7_0212000	99.9461	136.901	73.4239	90.1053	87.6714	106.245	139.004	123.355	59.6721	154.191	149.982	152.943	55.107		68.9972	66.8845	25.0437	21.8586	52.1292	75.1041	122.982	93.9041	60.2704	61.3531	67.9073	64.4805	30.6836	GDP-fructose:GMP antiporter	GDP-fructose:GMP antiporter, putative
PF3D7_0212200	236.408	125.345	57.0591	44.5131	173.412	144.915	97.3108	63.9005	64.4051	222.052	128.366	47.0773	51.8838		78.7938	27.0228	11.6143	80.7841	92.8704	85.0111	25.8435	8.12054	28.8227	70.0204	32.7568	9.28273	45.7112	mitochondrial ribosomal L12 precursor	mitochondrial ribosomal protein L12 precursor, putative
PF3D7_0212300	455.987	321.257	236.082	293.992	594.747	438.155	314.172	262.586	219.568	575.835	350.291	242.906	320.057		197.557	85.8745	66.0726	420.236	304.222	205.371	126.469	32.9873	70.2823	169.063	102.932	49.7604	269.945	peptide chain release factor subunit 1	peptide chain release factor subunit 1, putative
PF3D7_0212400	5.48495	5.46873	3.58506	5.47819	18.6582	10.7071	9.6102	5.523	8.19487	6.77307	6.06751	7.37782	5.81837		6.07432	5.41678	3.36246	4.64358	8.53415	8.37899	6.01472	6.94617	3.1452	5.7533	7.55041	4.97062	0.980985	.	conserved Plasmodium membrane protein, unknown function
PF3D7_0212500	3.61674	7.64043	1.83866	2.94339	24.4904	7.63194	16.6724	3.86259	6.22649	8.2271	6.07183	4.58643	4.39753		3.93664	3.84621	5.54789	9.23664	7.09704	6.01566	5.29893	6.4957	5.45915	3.06535	7.04019	3.72235	8.0492	.	conserved Plasmodium protein, unknown function
PF3D7_0212600	19.7588	20.4313	742.313	3377.91	20.5472	31.3255	12.8102	765.677	1944.76	34.7844	25.7228	522.084	2091.45		6.16237	19.8713	1911.08	2875.61	14.1058	6.05126	18.6986	688.923	8889.3	7.555	23.2596	1006.84	4027.49	SPATR	secreted protein with altered thrombospondin repeat domain (SPATR)
PF3D7_0212700	41.1615	26.7778	31.5087	22.0631	24.9418	41.9125	27.4114	47.6484	28.8088	45.0096	40.5217	18.7943	35.4931		18.4786	8.79113	10.4551	4.30593	24.7563	23.1587	14.1291	4.17575	12.357	20.1629	7.7115	7.20926	5.02449	SRR1-like	SRR1-like protein
PF3D7_0212800	19.4907	9.49346	12.4556	26.3	26.3493	12.595	14.8231	20.9319	18.9809	22.8985	14.391	20.9524	22.3372		3.79837	3.17633	6.54815	6.30006	9.33912	6.38692	4.77771	13.3753	12.5033	3.34379	4.95539	9.77001	12.9656	multidrug efflux pump	multidrug efflux pump, putative
PF3D7_0212900	301.959	564.16	1388.49	927.964	143.879	295.602	578.466	1007.98	1435.01	281.645	640.859	1019.16	1314.65		316.359	569.75	808.405	405.449	316.854	407.132	825.077	994.5	1206.64	336.145	444.53	1027.97	835.312	Leu/Phe-tRNA transferase	Leu/Phe-tRNA protein transferase, putative
PF3D7_0213000	395.749	410.113	537.398	410.673	249.856	306.119	358.923	531.378	837.007	564.567	446.932	572.318	426.781		206.631	140.295	98.0866	88.9159	206.085	248.459	214.934	375.599	478.154	248.955	158.932	122.516	169.111	.	conserved Plasmodium protein, unknown function
PF3D7_0213100	260.657	139.593	187.705	232.696	308.798	245.791	131.877	226.904	69.7635	195.964	165.19	139.696	206.185		136.323	77.5135	27.7766	73.8628	133.265	117.514	56.0491	22.4047	17.6763	97.8093	91.3626	28.563	7.19706	SIS1	protein SIS1 (SIS1)
PF3D7_0213200	724.543	698.833	474.375	385.681	410.801	675.458	641.228	431.09	562.108	906.094	950.051	404.415	382.537		262.318	226.853	110.959	52.9427	329.397	305.947	323.658	127.656	170.32	318.37	123.918	128.085	162.052	.	conserved Plasmodium protein, unknown function
PF3D7_0213300	127.107	163.875	153.634	139.633	197.765	130.69	57.4397	256.677	78.4595	89.7142	74.516	164.589	155.231		130.663	90.6131	0	0	142.421	91.802	31.8732	0	0	109.501	79.161	0	0	.	conserved Plasmodium protein, unknown function
PF3D7_0213400	220.299	163.402	99.6102	64.5065	141.531	167.269	160.7	130.974	136.39	270.399	169.133	119.296	115.265		85.0935	45.6039	14.1867	13.6246	129.599	118.928	64.879	52.4186	73.7726	92.2833	42.8638	24.9378	54.6006	PK7	protein kinase 7 (PK7)
PF3D7_0213500	69.0064	49.8784	27.4239	69.3374	56.2867	64.4937	65.0767	53.7593	68.1021	67.1102	54.2619	43.172	68.6505		31.4699	16.4373	17.3524	15.2867	38.2343	44.8482	33.4426	44.4705	100.495	26.1538	21.1477	11.6355	35.67	.	conserved Plasmodium protein, unknown function
PF3D7_0213600	2.45735	2.41957	3.57839	1.78579	4.869	4.34584	2.63832	0.859112	4.15472	2.43944	1.77236	3.05956	5.76347		1.19672	0.355546	0.249551	0.480337	1.37808	0.612823	0.394776	1.04623	3.30385	0.765066	0.639487	0.134614	0.558291	.	conserved Plasmodium protein, unknown function
PF3D7_0213700	122.257	114.099	54.2229	131.65	247.779	241.812	42.2311	170.684	137.689	184.012	120.053	29.924	83.0041		94.8825	39.4181	11.5335	11.0287	175.554	74.5304	50.9404	8.07	19.074	52.3451	48.3586	9.09956	19.5659	.	conserved protein, unknown function
PF3D7_0213800	13.9018	3.13875	1.9922	8.71014	8.4206	6.03408	3.15663	3.34769	10.1195	8.30826	8.8739	2.97519	4.08179		1.53185	0.194373	0	0	2.26441	1.95404	0.503423	0	0	1.21976	0	0.514272	0	.	conserved Plasmodium protein, unknown function
PF3D7_0213900	4.2941	2.06756	1.09266	5.72837	40.4486	15.2461	6.93461	1.83623	2.22012	5.21169	5.41032	1.6337	2.23941		5.32845	1.9402	2.11968	13.2555	14.2153	6.06869	1.67534	3.33273	4.38469	3.5176	0.906802	1.14192	2.96546	.	conserved Plasmodium protein, unknown function
PF3D7_0214000	429.924	196.265	103.441	165.534	538.238	398.55	188.737	103.865	143.533	495.805	218.458	131.784	173.139		121.58	31.7948	13.2466	125.026	233.318	163.252	51.3036	14.3079	15.9415	127.997	51.7239	8.4073	17.5447	CCT8	T-complex protein 1 subunit theta (CCT8)
PF3D7_0214100	85.5817	92.8406	246.408	81.4697	202.3	40.5014	149.717	117.184	72.1443	77.0419	119.058	174.668	84.1756		78.4162	125.703	200.536	395.924	77.793	99.2341	173.24	145.943	200.356	62.8998	186.582	178.73	270.48	SEC31	protein transport protein SEC31 (SEC31)
PF3D7_0214200	496.417	400.656	508.287	526.064	309.901	540.822	344.284	660.951	299.813	519.946	416.61	346.171	502.875		203.648	92.9567	84.6877	31.7635	251.613	230.144	167.369	56.6481	42.6386	172.59	107.546	121.205	82.9385	mitochondrial ribosomal L13 precursor	mitochondrial ribosomal protein L13 precursor, putative
PF3D7_0214300	1.29526	2.49399	3.45787	14.2364	35.5496	9.89903	5.49129	3.32072	5.01849	2.94664	3.1807	3.32616	5.56939		0.550771	0.540014	1.92955	3.24978	1.23679	0.296155	0.254375	1.34826	1.5966	0.0616215	0.206013	1.56133	1.61875	.	conserved Plasmodium protein, unknown function
PF3D7_0214400	66.2963	20.5296	13.0326	30.394	145.721	76.2937	44.7298	34.6745	35.3065	49.1674	42.9971	16.2155	37.826		15.005	6.76677	23.9385	98.072	51.3342	28.4857	6.02428	34.1874	41.3348	21.2316	5.80593	16.7812	61.8013	.	conserved Plasmodium protein, unknown function
PF3D7_0214500	6.51117	3.14004	0	17.5209	2.63186	6.02414	1.97041	0	0	8.90837	0	3.71665	5.11362		1.59913	0.940584	2.32145	6.68611	6.41523	5.672	1.21733	1.6229	0	4.72093	0	1.24027	5.21491	.	conserved Plasmodium protein, unknown function
PF3D7_0214600	0.637383	0.920539	36.474	238.312	0	0.442808	0.289512	19.615	298.663	0	1.08381	43.6478	130.835		0.649143	5.7828	599.278	969.784	0.420379	1.45354	2.99626	268.329	1949.37	0.635124	5.61705	252.433	1103.7	serine/threonine kinase	serine/threonine protein kinase, putative
PF3D7_0214700	0	1.60316	260.232	715.769	2.6874	15.3772	2.01189	205.738	544.282	6.06437	5.04285	170.774	626.629		1.63139	21.5852	807.487	750.176	1.86971	0	26.0731	389.032	2272.39	0	18.4354	456.616	1476.29	.	conserved Plasmodium protein, unknown function
PF3D7_0214800	5.63228	5.81075	34.0811	94.1518	21.924	5.58956	6.57827	11.6097	100.128	12.0837	7.29805	26.8613	88.7325		3.17014	3.55126	61.7665	75.3645	4.23748	4.57749	5.66139	17.5146	135.546	3.88599	3.06213	29.9107	114.697	.	conserved Plasmodium membrane protein, unknown function
PF3D7_0214900	0	18.8592	141.381	293.458	1.43744	2.47307	26.9508	177.049	400.512	1.62067	22.8832	173.724	235.41		6.76208	197.692	1160.19	685.425	3.11189	8.06298	239.943	1040.89	1296.62	5.53638	175.043	1205.76	1214.2	RON6	rhoptry neck protein 6 (RON6)
PF3D7_0215000	147.283	143.856	154.06	203.905	130.305	111.196	129.129	165.198	213.155	146.919	149.631	155.68	199.947		45.687	40.341	14.8806	10.2238	50.0406	49.8271	41.4243	26.7399	21.1068	40.5063	35.2015	20.2153	7.93353	ACS9	acyl-CoA synthetase (ACS9)
PF3D7_0215100	130.18	167.244	666.721	453.148	114.318	105.902	144.672	481.899	252.022	122.844	163.446	399.732	476.021		96.3308	202.931	472.176	248.493	88.9474	108.319	268.912	449.067	610.704	82.8466	221.883	514.598	444.267	RING zinc finger	RING zinc finger protein, putative
PF3D7_0215200	20.4163	8.4452	13.4603	5.90858	31.8485	0	15.8832	11.3053	27.3477	15.9759	3.32294	14.9851	27.5352		4.23742	3.10405	9.20882	23.5549	4.84875	6.23858	4.81924	12.8778	25.3918	5.45222	3.99974	8.17167	31.0763	.	conserved Plasmodium protein, unknown function
PF3D7_0215300	1.91409	1.38262	43.8566	125.218	3.09121	1.77266	1.73864	4.9133	66.832	2.61399	3.61859	25.124	139.303		0.484286	1.14847	462.468	1361.68	0.278553	1.15462	1.11557	38.9791	691.691	0.180184	0.907104	169.505	1610.26	ACS8	acyl-CoA synthetase (ACS8)
PF3D7_0215400	93.8022	89.5014	283.861	222.572	176.729	116.638	96.2512	187.243	319.374	130.465	106.388	221.065	278.631		80.3754	93.6817	277.821	225.281	137.699	97.8572	128.093	234.497	443.819	79.5898	71.9627	301.944	383.554	.	conserved Plasmodium protein, unknown function
PF3D7_0215500	39.0519	40.1475	51.6399	60.1931	45.4856	27.1229	66.8493	47.7275	69.949	63.5963	36.6379	60.4317	109.341		16.6839	25.4436	63.0007	137.126	42.5173	40.6557	35.7879	87.4755	168.726	22.4174	24.5128	68.6772	142.034	.	conserved Plasmodium protein, unknown function
PF3D7_0215600	96.0977	107.574	60.5439	49.8928	86.4178	96.8355	121.041	113.694	54.2703	135.618	103.912	76.9654	61.9914		28.8928	24.549	11.7643	20.9909	29.185	37.6993	30.8979	31.7172	25.0273	27.384	28.9561	20.7127	13.1968	.	conserved Plasmodium protein, unknown function
PF3D7_0215700	67.5806	47.9131	82.0855	34.6207	173.166	68.7035	70.0006	76.9017	40.2585	74.2638	48.5904	52.2056	42.5441		47.2315	30.3984	14.6673	45.8651	67.6232	50.8126	43.4808	17.2955	21.2383	39.6769	41.7482	14.0794	15.9005	RPB2	DNA-directed RNA polymerase II subunit RPB2, putative (RPB2)
PF3D7_0215800	31.4814	35.9293	12.9834	18.9129	35.0806	32.3626	34.8869	21.8181	17.5867	35.2537	29.9954	14.0135	8.86877		22.3061	11.3359	3.48446	6.03301	34.642	28.2065	20.5541	19.48	9.22585	16.3621	15.8166	6.00222	3.12091	ORC5	origin recognition complex subunit 5 (ORC5)
PF3D7_0216000	0.544083	0.589317	0	1.0876	7.24715	4.53602	2.47137	2.61585	8.85536	0.371353	0.925077	0.93146	3.82872		0.693293	1.29731	2.73201	2.62912	3.23296	1.86336	2.72079	10.1813	12.5588	0.852969	1.16719	3.2741	4.0751	DEAD/DEAH box helicase	DEAD/DEAH box helicase, putative
PF3D7_0216100	14.5792	12.2278	0	2.82311	8.54351	12.4145	17.0885	9.04963	8.75324	21.8326	14.3987	4.83096	3.31101		9.19262	7.8636	8.88113	1.50784	11.7471	14.7436	8.2583	8.76146	3.4581	11.0705	8.04535	3.09593	0	.	conserved Plasmodium protein, unknown function
PF3D7_0216200	125.587	65.2882	52.0639	78.404	62.5269	58.0575	52.6038	62.466	52.8895	88.2261	73.4193	33.091	15.2114		20.158	10.8885	3.36715	29.0577	41.2253	42.3978	7.0429	4.70902	0	19.6368	13.1859	1.7903	0	.	conserved Plasmodium protein, unknown function
PF3D7_0216300	7.18653	2.01832	2.74233	5.59016	16.439	9.43014	5.0776	3.07239	2.786	3.8156	2.26331	2.05057	1.87358		3.24776	1.08448	0.888433	0.427416	6.8341	5.26999	1.63883	0.931223	0	2.60901	0.75976	0.478809	0.994176	.	conserved Plasmodium protein, unknown function
PF3D7_0216400	40.7445	49.0597	25.6398	19.2146	11.6134	31.0719	42.0873	16.9265	29.769	33.8287	47.1373	45.1381	31.8968		28.6123	30.9733	17.6178	6.77711	27.4567	36.3577	26.8956	31.3961	14.5769	27.8636	31.3435	17.5299	12.8257	VPS45	vacuolar protein sorting-associated protein 45, putative (VPS45)
PF3D7_0216500	2.33113	4.32871	0.762309	3.32946	4.43599	5.08982	6.35304	1.92165	6.97004	3.18236	3.77521	2.85063	0.781262		5.25553	6.87117	2.59757	1.07124	6.00154	6.68064	10.1719	14.78	4.91276	5.30748	8.24721	7.00202	2.49113	.	conserved Plasmodium protein, unknown function
PF3D7_0216600	24.5086	78.1552	242.205	281.244	40.9521	53.9979	50.662	201.873	244.09	43.8687	67.1307	221.384	331.501		33.8603	71.5082	273.679	281.08	27.179	31.5698	100.933	200.37	434.393	26.5921	74.2476	259.285	442.097	MtN3-like	MtN3-like protein
PF3D7_0216700.1	2.79035	5.18106	8.21385	97.2776	79.919	54.2718	12.6746	10.7355	123.32	0.290909	0.223783	0.33385	55.1763		36.5724	18.6525	455.468	946.49	101.004	49.7223	16.3132	208.849	1370.84	26.6105	26.298	195.154	1182.99	ATG11	autophagy-related protein 11, putative (ATG11)
PF3D7_0216700.2	0.000174192	0.0010368	0.000660838	0.00303482	15.7406	0.00785934	0.000152652	0.00152538	0.00525824	2.98824	7.03987	18.8616	0.0104496		0.0113426	3.74337	29.4635	161.289	16.2993	14.9416	9.91334	56.7168	342.423	9.33647	0.0641639	44.0898	202.718	ATG11	autophagy-related protein 11, putative (ATG11)
PF3D7_0216800	6.95742	43.43	77.3949	38.7863	1.20374	5.52339	49.6572	83.2018	52.0327	12.8927	37.7577	88.4843	61.8145		10.4652	29.849	35.309	21.2308	3.4823	14.4407	42.4399	86.358	76.6907	7.32401	35.6436	57.6537	44.46	.	conserved Plasmodium membrane protein, unknown function
PF3D7_0217000	5.18838	11.2427	11.8856	23.0827	4.8876	5.6061	17.8043	17.7543	9.39154	4.72336	20.2688	13.8177	18.9449		3.7969	5.19648	3.19421	0.614539	5.04057	7.05289	11.4416	9.82141	9.51457	5.70701	7.38379	6.19169	0.715153	.	conserved Plasmodium membrane protein, unknown function
PF3D7_0217100	218.007	240.211	235.239	236.108	164.764	262.295	200.935	328.707	145.904	243.318	231.569	264.243	220.66		213.859	169.566	59.1265	46.6093	247.31	210.056	271.813	147.111	105.666	183.571	193.999	114.957	62.2851	ATP synthase F1	ATP synthase F1, alpha subunit
PF3D7_0217200	3.29967	3.03256	1.37318	4.19797	10.8973	5.4184	6.81265	3.46156	9.06778	2.45694	3.06031	4.6219	4.92573		1.91011	1.02106	2.00704	1.28759	3.56264	3.96952	1.58715	5.60975	3.875	1.62341	0.857623	1.8037	5.61359	.	conserved Plasmodium protein, unknown function
PF3D7_0217300	129.169	237.087	460.417	996.987	107.563	56.4406	154.065	426.356	757.871	93.5406	210.651	547.556	631.421		182.501	429.352	805.572	416.369	148.864	231.596	510.163	831.869	1277.46	239.321	319.181	771.738	897.658	AP-2 complex subunit sigma	AP-2 complex subunit sigma, putative
PF3D7_0217400	636.004	565.983	828.609	513.774	379.25	422.906	407.028	305.035	487.247	617.276	722.02	608.991	504.244		275.626	303.917	269.497	134.657	326.965	412.79	267.099	321.46	293.735	412.022	273.596	257.33	242.624	.	conserved Plasmodium protein, unknown function
PF3D7_0217500	6.85527	97.4323	1064.51	1614.92	2.76882	17.4534	87.1617	1112.44	1808.62	6.24508	134.914	960.52	1710.65		20.3225	232.797	1510.15	578.015	3.94645	17.3537	372.106	1163.8	3922.07	20.7095	100.437	1704.22	2614.55	CDPK1	calcium-dependent protein kinase 1 (CDPK1)
PF3D7_0217600	12.7786	18.6862	13.1626	8.30373	31.3353	14.6482	31.3432	9.83133	17.0867	19.6252	18.1074	12.0323	8.99333		8.54057	10.0718	10.3266	6.16785	10.5348	13.4048	15.5806	17.9152	23.5715	8.54936	13.5439	11.7113	7.56965	.	conserved Plasmodium protein, unknown function
PF3D7_0217700	132.777	131.901	64.1617	75.1312	209.83	124.201	123.308	35.9253	43.453	215.696	161.883	105.768	72.9087		43.2271	17.6742	6.47583	24.8415	60.1008	65.7795	42.3433	9.05629	10.7134	60.7733	22.5244	1.72261	14.5739	E2F-associated phospho	E2F-associated phosphoprotein, putative
PF3D7_0217800	2830.11	2724.43	1567.15	1575.56	3095.05	4136.6	1744.45	2053.75	984.522	3603.36	3203.14	2128.78	1621.88		2080.46	974.724	201.203	585.135	1969.71	1679.58	1546.33	267.433	314.861	1620.96	887.343	475.813	314.434	RPS26	40S ribosomal protein S26 (RPS26)
PF3D7_0217900	636.455	700.376	447.993	204.094	327.513	495.663	628.369	496.65	398.566	757.65	645.273	508.279	279.65		153.91	162.669	74.5462	47.3667	175.004	200.148	250.494	219.885	137.988	151.986	184.038	113.963	62.3118	.	conserved Plasmodium protein, unknown function
PF3D7_0218000	347.566	335.644	254.44	187.134	222.674	285.062	251.016	312.976	180.015	370.069	377.298	321.255	232.534		239.52	155.208	65.7608	26.4815	248.703	241.991	199.222	114.184	91.2564	215.801	163.073	73.7354	52.3977	RFC2	replication factor C subunit 2, putative (RFC2)
PF3D7_0218100	41.5228	107.051	157.756	138.197	15.3202	25.0604	59.0114	212.738	181.351	32.096	84.1494	179.299	140.247		33.0413	88.0107	138.202	35.5217	18.4398	33.3217	112.391	213.623	157.814	27.2389	83.137	139.595	144.189	.	conserved Plasmodium membrane protein, unknown function
PF3D7_0218200	31.1324	31.69	9.72921	35.4367	35.9965	35.3834	26.9928	16.3494	51.0677	31.8898	34.5156	23.0165	34.8889		15.9109	22.0907	39.0884	18.7975	33.3107	34.8308	19.3474	59.5494	71.1521	19.7474	19.4266	39.1216	36.7669	.	conserved Plasmodium protein, unknown function
PF3D7_0218300	152.171	115.28	95.8149	87.5859	85.6496	140.821	144.747	94.4888	80.4092	220.493	133.869	68.2444	119.409		104.381	63.7505	62.4943	54.3963	130.276	148.053	77.9077	94.1959	200.343	123.227	77.5171	50.168	48.2227	apicoplast RNA methyltransferase precursor	apicoplast RNA methyltransferase precursor, putative
PF3D7_0218400	50.6602	19.8295	24.2136	8.47225	66.4955	54.2333	29.7148	12.2062	24.5988	41.8199	25.1607	27.1059	37.2029		21.1885	8.6956	5.78522	57.842	31.5027	30.713	12.1727	7.27786	17.2315	19.1719	12.4208	8.70113	37.6011	DEAD/DEAH box ATP-dependent RNA helicase	DEAD/DEAH box ATP-dependent RNA helicase, putative
PF3D7_0218500	180.717	182.842	198.028	236.081	255.713	191.585	150.972	359.467	67.1139	289.502	112.762	238.711	167.584		272.989	197.614	82.8079	135.175	164.392	184.553	200.309	74.7692	58.5998	183.231	237.195	103.477	94.8016	SNRPD2	small nuclear ribonucleoprotein Sm D2, putative (SNRPD2)
PF3D7_0218600	7.49298	8.68942	7.27427	7.26047	59.9366	15.4599	20.2151	7.42233	21.1146	12.0874	10.8087	10.1067	11.1836		10.6568	14.0409	32.7175	29.7786	27.4112	18.8922	10.9665	25.3422	41.1327	12.3111	12.5655	22.0262	35.7466	.	conserved Plasmodium protein, unknown function
PF3D7_0218700	137.041	105.409	51.952	55.5651	129.501	136.176	114.177	67.8955	123.149	134.024	109.942	73.1916	70.9414		60.3392	54.3204	68.6059	170.122	111.544	106.408	63.4789	90.1472	129.415	79.7079	51.9145	63.3219	118.446	PRP45	pre-mRNA-processing protein 45, putative (PRP45)
PF3D7_0218800	51.1356	42.3338	50.6863	29.7091	4.43406	30.385	19.8859	14.1887	60.0712	25.0309	25.0041	18.7681	43.1782		70.6592	72.5923	52.9805	83.4176	62.7843	99.8112	83.0197	44.9902	43.8222	91.0658	34.6659	38.1569	72.4702	ribonuclease P	ribonuclease P
PF3D7_0218900	0	0	0	0	0	0	0	0	0	0	0	0	2804.42		0	0	0	0	0	0	0	0	0	0	0	0	0	.	Plasmodium RNA of unknown function RUF2
PF3D7_0219000	0	0	0	0	0	0	0	0	0	0	0	0	0		0	0	0	0	0	0	0	0	0	0	0	0	0	small nucleolar RNA snoR01	small nucleolar RNA snoR01
PF3D7_0219100	10.161	12.592	6.66863	8.75672	15.8334	10.0771	5.27261	5.60242	10.162	15.8743	9.89467	4.97095	27.3143		1.08442	0.960258	3.15472	1.51567	6.84772	3.21747	0.828793	2.20503	0	3.6152	2.03703	0	1.76907	.	conserved protein, unknown function
PF3D7_0219200	4840.85	4245.11	4680.47	2925.34	7830.53	12313.2	948.8	9044.91	1625.05	5879.77	4524.83	3313.55	4176.83		4001.39	1942.11	798.571	2165.21	3660.13	3213.15	3479.9	555.341	897.401	3139.38	4775.09	819.923	961.936	40S ribosomal S30	40S ribosomal protein S30
PF3D7_0219300	139.565	248.472	309.799	201.963	67.9555	115.856	170.785	205.242	380.886	220.888	200.27	275.055	182.879		97.2913	155.819	114.811	19.3544	96.1705	166.033	213.541	283.626	234.508	158.036	143.882	176.869	107.147	.	conserved Plasmodium protein, unknown function
PF3D7_0219400.1	695.064	1005.63	3326.24	1989.6	528.466	903.885	641.625	4009.42	1476.51	733.405	1159.83	2482.59	2087.93		1035.63	1435.05	1175.93	386.121	711.806	806.855	1918.02	1370.76	1620.38	824.38	1577.61	1702.98	810.584	ribosome associated membrane RAMP4	ribosome associated membrane protein RAMP4, putative
PF3D7_0219400.2	0.00437091	0.00123945	1015.85	1291.7	0.0389051	166.172	0.023817	0.0611845	0.0011846	0.0036845	0.0132693	0.0137819	773.68		295.342	0.0132699	553.356	532.81	325.13	18.9146	0.236121	0.0114271	1292.7	0.427489	360.88	286.79	5.4889	ribosome associated membrane RAMP4	ribosome associated membrane protein RAMP4, putative
PF3D7_0219500	151.46	153.907	97.0262	115.93	146.438	119.752	160.146	159.308	161.293	157.337	161.326	137.886	148.977		73.339	63.5338	18.5585	21.783	93.6067	103.349	108.206	73.5148	61.413	76.0533	56.0846	33.0901	25.464	pseudouridine synthase	pseudouridine synthase, putative
PF3D7_0219600	97.6374	57.868	50.1899	23.8133	151.616	101.727	96.079	54.2202	37.8774	107.696	79.5111	55.7206	44.0796		63.9907	53.6709	34.6402	21.9914	104.136	87.2397	77.3565	74.5581	28.6617	63.8276	67.3438	49.6017	21.7181	RFC1	replication factor C subunit 1, putative (RFC1)
PF3D7_0219700	75.0286	16.4483	20.9435	211.182	22.0578	41.0162	12.3842	39.583	26.5951	59.1098	20.6969	15.5737	112.52		6.1302	3.93145	63.0858	731.351	16.2847	10.8659	3.81596	1.69629	52.1882	13.5659	3.14941	6.47849	351.638	GEXP20	Plasmodium exported protein (PHISTc), unknown function (GEXP20)
PF3D7_0219800	74.1558	90.8855	336.581	619.079	52.4507	71.4728	117.82	418.132	707.934	92.9905	112.462	324.517	664.725		33.9673	109.647	284.907	337.179	58.4149	53.0775	245.6	483.256	1008.57	34.8178	101.159	291.604	515.866	.	Plasmodium exported protein (PHISTc), unknown function
PF3D7_0219900	63.2421	45.7908	248.275	872.294	11.5118	43.8557	31.5676	73.5946	675.041	69.303	46.8565	227.457	888.633		16.0052	10.7067	523.063	977.759	20.9192	26.8971	13.851	78.706	854.38	18.4697	12.9597	160.219	1423.22	.	Plasmodium exported protein, unknown function
PF3D7_0220000	32.0285	25.4168	28.2001	225.931	192.224	102.206	83.1302	16.9256	54.0242	35.0761	40.699	27.7176	114.778		42.1803	29.9116	550.397	2383.64	110.568	87.8947	78.7295	65.1957	489.154	42.6508	49.9359	160.396	1759.8	LSA3	liver stage antigen 3 (LSA3)
PF3D7_0220100	20.8501	19.5371	7.74516	22.5618	33.4431	16.44	17.9157	18.4388	22.294	22.3156	23.6469	13.5068	34.3907		4.71192	2.15952	7.49581	19.8296	8.87143	7.40731	4.27771	7.85717	37.2129	5.58043	1.60426	7.06365	43.3534	DnaJ	DnaJ protein, putative
PF3D7_0220200	2147.58	878.451	1100.95	2511.75	2822.99	1866.98	1255.01	827.568	1342.02	2822.5	971.416	960.359	2227.93		501.555	162.242	749.762	1118.66	839.73	834.527	414.746	376.436	1795.59	518.645	211.707	452.342	1354.58	.	Plasmodium exported protein, unknown function
PF3D7_0220300	7.09167	23.1148	16.3964	43.2381	12.9125	34.4159	22.5233	13.7698	24.9844	14.5779	4.04476	30.3658	41.9063		5.93974	4.46192	7.36414	10.5878	5.81765	10.4611	5.77133	5.14983	24.3649	4.66459	1.60517	13.6844	20.7346	.	Plasmodium exported protein, unknown function
PF3D7_0220400	0	0	8.89729	21.3992	0	1.34692	0.880801	0	6.77914	0	0	1.66043	6.83554		0	0.432817	79.8909	157.723	0.420308	0	0	2.97781	100.472	0.271603	0	29.1937	375.941	DnaJ	DnaJ protein, putative, pseudogene
PF3D7_0220500	5.07357	11.0142	572.983	856.578	15.385	10.5592	6.90828	220.996	700.871	6.94454	8.6642	460.495	825.516		0	1.08974	24.2264	15.4988	0	0	1.41014	9.40989	31.1747	0	2.33301	12.9212	51.4365	.	Plasmodium exported protein (hyp2), unknown function
PF3D7_0220600	335.791	236.072	188.271	165.4	312.563	352.654	278.11	202.393	130.054	455.553	237.873	184.258	169.416		71.3743	35.1044	20.436	55.5173	147.973	94.0654	89.0425	38.1071	39.4427	61.3115	37.0587	14.485	115.016	.	Plasmodium exported protein (hyp9), unknown function
PF3D7_0220700	25.1344	8.08551	6.44177	33.9242	40.657	7.74836	10.1394	10.8211	32.72	38.2375	15.9051	9.5655	46.1262		4.06692	0.596189	8.84117	36.7538	4.65494	2.39652	0	2.06055	19.5027	3.74007	0	3.13994	19.8855	.	Plasmodium exported protein (hyp9), unknown function
PF3D7_0220800	11.4641	98.52	662.283	441.763	14.3458	12.7426	77.4123	248.475	390.187	15.6513	81.4498	489.357	673.344		7.87115	176.622	692.878	434.227	4.36242	8.87448	167.463	486.245	424.44	6.29994	226.765	697.381	561.14	CLAG2	cytoadherence linked asexual protein 2 (CLAG2)
PF3D7_0220900	18.9652	13.74	0	30.8739	9.21019	26.2924	17.2082	0	0	5.19962	0	25.9871	35.883		0	0	0	0	0	0	0	0	0	0	0	0	0	.	Plasmodium exported protein, unknown function, pseudogene
PF3D7_0221000	0	3.19285	10.1621	8.90915	0	6.1251	4.00692	0	0	3.01943	0	7.55809	0		0	0	0	0	0	0	0	0	0	0	0	0	0	.	Plasmodium exported protein, unknown function
PF3D7_0221100	0	3.86445	0	0	3.23873	3.70403	4.84688	0	0	0	3.04034	0	0		0.649507	0	2.82488	0	2.23086	0	4.43793	0	0	0.717214	0	0	0	.	Plasmodium exported protein, unknown function, pseudogene
PF3D7_0221200	169.984	53.5391	8.54777	30.0635	143.556	102.467	83.827	57.4265	26.0497	177.277	33.732	6.32932	0		23.8099	2.31692	0	0	42.3088	51.2154	9.9889	8.02524	25.3115	31.9717	11.6829	4.05912	4.30933	.	Plasmodium exported protein (hyp15), unknown function
PF3D7_0221300	0	0	0	0	0	0	0	0	0	0	0	0	0		0	0	0	0	0	0	0	0	0	0	0	0	0	.	Plasmodium exported protein, unknown function, pseudogene
PF3D7_0221400	0	0	0	0	0	0	0	0	0	0	0	0	0		1.06189	0	0	2.22	0.91287	0	0	0	0	0.587818	0	0	0	stevor	stevor
PF3D7_0221500	9.76015	2.35583	0	0	7.89664	0	0	0	0	0	0	0	7.68472		0	0	0	3.25948	0	0	0	0	0	0	0	0	0	Pfmc-2TM Maurer's cleft two transmembrane	Pfmc-2TM Maurer's cleft two transmembrane protein, pseudogene
PF3D7_0221600	0	2.66443	8.50747	0	0	0	0	0	0	0	0	0	0		0	0	0	0	0	0	1.98928	0	0	0	0	0	0	.	Plasmodium exported protein, unknown function, pseudogene
PF3D7_0221700	5.77546	0.834775	2.65085	30.1503	12.5966	8.02043	2.09806	4.45426	8.07904	9.47063	2.62306	3.95548	5.43009		2.02513	2.05261	75.8097	355.858	13.4618	4.64261	3.98664	8.83071	108.718	3.22005	2.17154	20.3506	286.068	.	Plasmodium exported protein, unknown function
PF3D7_0221800	0	0	0	0	0	0	0	0	0	0	0	0	0		0	0	0	0	0	0	0	0	0	0	0	0	0	hypothetical	hypothetical protein
PF3D7_0221900	0	0	0	0	1.7906	0	0	0	0	0	0	2.5297	0		0	0	0	0	0	0	0	0	0	0	0	0	0	PfEMP1	erythrocyte membrane protein 1 (PfEMP1), pseudogene
PF3D7_0222000	0	0	0	0	0	0	0	0	0	0	0	0	0		0	0	0	0	0	0	0	0	0	0	0	0	0	EPF1	exported protein family 1 (EPF1)
PF3D7_0222100	19.0874	4.60686	7.34683	0	123.537	22.0602	5.77423	18.511	7.46334	47.9351	7.25257	21.7937	7.51301		0.766489	0	0	0	1.31483	1.35237	0	0	0	0.844225	0	0	0	MC-2TM	Pfmc-2TM Maurer's cleft two transmembrane protein (MC-2TM)
PF3D7_0222200	0	0	0	0	0	0	0	0	0	0	0	0	0		0	0	0	0	0	0	0	0	0	0	0	0	0	EPF3	exported protein family 3 (EPF3)
PF3D7_0222300	0	0	0	0	0	0	0	0	0	0	0	0	0		0	0	0	0	0	0	0	0	0	0	0	0	0	EPF4	exported protein family 4, pseudogene (EPF4)
PF3D7_0222400	0	0	0	0	0	0	0	0	0	0	0	0	0		0	0	0	0	0	0	0	0	0	0	0	0	0	RIF	rifin, pseudogene (RIF)
PF3D7_0222500	0	0	0	0	0	0	0	0	0	0	0	0	0		0	0	0	0	0	0	0	0	0	0	0	0	0	RIF	rifin (RIF)
PF3D7_0222600	0	0	0	0	0	0	0	0	0	0	0	0	4.06763		0	0	0	0	0	0	0	0	0	0	0	0	0	RIF	rifin (RIF)
PF3D7_0222700	0	0	0	0	0	0	0	0	0	0	0	0	0		0	0	0	0	0	0	0	0	0	0	0	0	0	RIF	rifin (RIF)
PF3D7_0222800	0	0	0	0	0	3.0371	0	0	0	0	0	0	0		0	0	0	0	0	0	0	0	0	0	0	0	0	stevor	stevor
PF3D7_0222900	0	0	0	0	0	0	0	0	0	0	0	0	0		0	0.299121	0	0	0	0	0.774544	0	0	0	0	0	0	VAR	erythrocyte membrane protein 1 (PfEMP1), exon 2, pseudogene (VAR)
PF3D7_0223100	0	0	0	0	7.18302	5.48197	0	0	0	5.40246	0	0	0		0	0.859881	6.36394	2.03704	0	0.864255	3.33892	2.96582	3.50986	0	0.91614	2.26878	2.38171	RIF	rifin (RIF)
PF3D7_0223200	0	0	0	0	0	0	0	0	0	0	0	0	0		0	0	0	0	0	0	0	0	0	0	0	0	0	RIF	rifin (RIF)
PF3D7_0223300	0	0	0	0	0	0	0	0	0	1.95723	0	0	0		0	0	0	0	0	0	0	0	0	0	0	0	0	PfEMP1	erythrocyte membrane protein 1 (PfEMP1), exon 2
PF3D7_0223400	0	0	4.59566	4.02739	0	0	0	3.86052	0	0	0	0	0		0	0	0	0	0	0	0	0	0	0	0	0	0	RIF	rifin (RIF)
PF3D7_0223500	0.746612	1.61733	7.40401	3.97938	0.602706	2.07486	2.71307	4.3072	2.89305	0.679428	2.82082	5.96485	7.00484		13.8963	31.6104	66.6835	72.9981	19.3987	18.1937	61.2379	56.1081	125.528	11.2148	31.6893	73.8802	103.812	VAR	erythrocyte membrane protein 1, PfEMP1 (VAR)
PF3D7_0300100	4.65801	14.5159	40.9557	32.3396	7.12457	12.9448	12.0267	61.2864	21.659	4.35039	11.6707	36.5143	43.1269		0.750139	1.55988	3.55845	3.42456	1.07971	0.672152	2.30929	2.86899	5.43587	0.279711	1.40308	3.69096	1.22481	VAR	erythrocyte membrane protein 1, PfEMP1 (VAR)
PF3D7_0300200	0	1.45009	9.22657	4.04289	0	0	0	0	0	0	0	0	0		0	0	0	0	0	0	0	0	0	0	0	0	0	RIF	rifin (RIF)
PF3D7_0300300	0	0	0	0	1.6109	0	0	0	0	0	0	0	0		0	0	0	0	0	0	0	0	0	0	0	0	0	VAR	erythrocyte membrane protein 1 (PfEMP1), exon 2, pseudogene (VAR)
PF3D7_0300400	0	0	0	0	2.74533	0	0	0	0	0	0	0	0		0	0	0	0	0	0.983788	0	0	0	0	0	0	0	stevor	stevor
PF3D7_0300500	0	0	0	0	0	0	0	0	0	0	0	0	0		0	0	1.92118	1.84529	0	0	0	0	9.53637	0	0	2.05663	4.3123	RIF	rifin (RIF)
PF3D7_0300600	0	0	0	0	0	0	0	0	0	0	0	0	0		0	0	0	0	0	0	0	0	0	0	0	0	0	.	Plasmodium exported protein, unknown function, fragment
PF3D7_0300700	0	0	0	0	0	0	0	0	0	0	0	0	0		0	0	0	0	0	0	0	0	0	0	0	0	0	RIF	rifin (RIF)
PF3D7_0300800	0	0	0	0	0	0	0	3.95107	0	0	0	0	0		0	0	0	0	0	0	0	0	0	0	0	0	0	RIF	rifin (RIF)
PF3D7_0300900	3.45272	0	0	0	8.38173	4.78775	0	0	0	18.9247	0	0	0		0	0	0	0	0	0	0	0	0	0	0	0	0	stevor-like	stevor-like
PF3D7_0301000	0	0.503003	0	0	0	0	0	0	0	0	0	0	0		0	0	0	0	0	0	0	0	0	0	0	0	0	ACS2	acyl-CoA synthetase (ACS2)
PF3D7_0301100	19.1424	11.8754	6.30665	5.5348	9.95242	0	9.92875	5.29713	6.40674	11.2319	0	0	12.9031		0	0	0	0	0	0	0	0	0	0	0	0	0	.	Plasmodium exported protein (hyp13), unknown function
PF3D7_0301200	3.85077	12.5209	6.62396	44.4146	2.33266	0	6.99483	16.6961	22.4312	7.89132	7.64867	19.7792	36.1887		0	0	0	0	0	0	0	0	0	0	0	0	0	FIKK3	serine/threonine protein kinase, FIKK family (FIKK3)
PF3D7_0301300	35.2201	8.14698	80.891	390.856	75.1244	54.7708	14.0727	10.8733	364.867	65.4745	19.2047	101.314	420.796		0	0	0	0	0	0	0	0	0	0	0	0	0	alpha/beta hydrolase	alpha/beta hydrolase, putative
PF3D7_0301400	217.033	118.894	40.6081	23.7681	96.0793	85.4333	74.5345	62.529	48.1278	172.702	106.93	40.1831	62.302		0	0	0	0	0	0	0	0	0	0	0	0	0	.	Plasmodium exported protein, unknown function
PF3D7_0301500	57.2905	48.3599	38.4946	28.9374	31.8464	36.436	52.008	36.9539	39.1058	42.4685	54.3375	28.6152	67.5249		0	0	2.54123	0	0	0	0	0	0	0	0	0	0	.	Plasmodium exported protein, unknown function
PF3D7_0301600	108.6	35.2489	30.6671	94.6299	227.838	113.684	45.7464	15.157	43.9838	131.139	35.7161	33.6838	92.4079		5.9558	1.41128	26.9063	522.522	23.9711	9.93155	3.19842	4.24592	37.3429	5.53526	2.23232	7.46953	120.536	GEXP21	Plasmodium exported protein (hyp1), unknown function (GEXP21)
PF3D7_0301800	13.6024	11.8138	263.498	1778.37	19.8017	15.0966	22.2242	5.26951	669.199	18.6227	12.3932	200.337	1540.31		1.98357	4.07238	296.157	2463.45	10.2183	5.84646	10.5386	30.1553	1127.41	5.1095	2.49479	119.516	1949.56	.	Plasmodium exported protein, unknown function
PF3D7_0301900	11.012	6.82406	0	3.16531	3.81355	6.55215	11.4279	3.03689	3.67239	10.7539	8.93823	5.38736	3.70129		5.47154	2.76689	0	3.27589	12.7847	7.64824	2.68645	3.57503	2.82095	6.07636	2.93783	0.91345	1.91256	.	conserved Plasmodium protein, unknown function
PF3D7_0302000	97.0835	70.8585	67.4784	59.0176	143.759	100.786	70.3614	100.16	54.8416	124.599	77.9155	68.8392	73.73		54.9584	35.8783	23.6911	74.5462	100.279	69.0568	52.1255	27.0936	8.90974	52.9914	51.3023	25.4609	30.1637	PRP46	pre-mRNA-splicing factor PRP46, putative (PRP46)
PF3D7_0302100	38.796	27.1238	15.1199	10.7328	155.444	40.7133	55.1136	16.675	17.2808	38.8807	40.7116	20.4911	18.4002		22.3414	7.09775	7.34504	22.0848	43.4621	31.549	13.7903	8.66119	8.35659	22.2723	13.5451	4.20563	7.19207	SRPK1	serine/threonine protein kinase (SRPK1)
PF3D7_0302200	0.777837	15.4476	226.168	199.917	0	0	9.89241	122.704	170.065	0.530972	20.7241	167.79	217.18		0.296658	5.63569	20.3426	16.6583	0.341475	0.177067	2.96556	11.7953	15.0415	0.331585	4.62638	18.1955	18.8887	CLAG3.2	cytoadherence linked asexual protein 3.2 (CLAG3.2)
PF3D7_0302300	1.94795	0	0	2.3377	4.24618	1.62388	0.707822	0.74949	0	0	0.441701	0	0.914101		0	0.0882084	0	2.08585	0.34206	0	0	0	1.43498	0	0.185373	0.233674	0.485156	PfEMP1	erythrocyte membrane protein 1 (PfEMP1), pseudogene
PF3D7_0302400	1.87618	0	0	0	0	0	0	0	0	0	0	0	4.4174		0	0.409447	0	0	0	0	0	0	0	0	0	0	0	unspecified product	unspecified product
PF3D7_0302500	12.0476	291.043	2945.12	1445.02	10.8246	7.55947	192.406	866.517	1070.26	8.48927	247.624	2047.92	1640.41		61.1655	572.924	2260.27	1454.45	9.04245	48.8348	551.875	1055.66	1300.49	54.8924	741.341	1935	1993.47	CLAG3.1	cytoadherence linked asexual protein 3.1 (CLAG3.1)
PF3D7_0302600	35.9703	23.3502	12.0297	5.65904	49.4342	21.8998	35.613	9.33062	11.2812	38.0736	32.5345	17.2982	14.2248		11.7113	9.42178	3.1474	4.3262	23.4126	25.0152	11.6114	8.79731	8.92888	12.7445	10.1898	4.36167	4.02519	ABCB4	ABC transporter B family member 4, putative (ABCB4)
PF3D7_0302700	41.674	43.22	152.546	85.7273	36.2015	41.2098	32.3882	139.687	84.5143	24.5483	27.2882	81.6038	113.209		66.8051	62.6525	76.4584	22.4932	60.4602	47.4957	58.0488	69.9616	58.3589	53.3727	64.9381	52.5635	33.266	CDGSH iron-sulfur domain-containing	CDGSH iron-sulfur domain-containing protein, putative
PF3D7_0302800	53.2861	38.5212	91.8082	77.3978	28.7034	43.157	34.9468	65.7025	186.536	56.6565	65.586	53.2234	94.0082		16.9459	12.7203	51.4373	47.8793	35.5258	27.5397	24.491	66.2884	148.945	24.1495	17.9939	55.144	155.048	.	conserved Plasmodium protein, unknown function
PF3D7_0302900	272.179	289.43	179.084	117.571	260.596	210.561	312.672	164.93	151.099	316.719	275.049	211.807	174.189		108.747	108.601	58.4452	78.4409	128.26	146.854	121.902	96.7818	36.5742	106.216	134.439	61.1303	32.4289	exportin-1	exportin-1, putative
PF3D7_0303000	17.5479	30.1071	10.0546	10.2545	36.3125	21.3286	20.5878	22.5281	49.3705	34.952	34.0098	27.54	17.169		19.7579	17.562	12.1113	3.88276	26.1217	20.7909	18.7055	22.5702	14.6973	20.6002	19.0292	17.811	18.9876	NSF	N-ethylmaleimide-sensitive fusion protein (NSF)
PF3D7_0303100	10.3102	13.2368	23.6045	38.187	10.6359	6.89722	6.93777	24.2418	69.2767	7.81994	10.8232	28.1111	60.0283		4.36971	10.5499	61.2048	31.8995	6.37125	6.95538	16.8015	55.5393	104.803	3.58187	10.7213	45.3591	83.7061	.	conserved Plasmodium protein, unknown function
PF3D7_0303300	394.42	401.701	507.27	375.283	300.676	472.71	384.322	552.398	334.212	404.531	337.249	363.107	489.677		252.401	199.007	81.5291	194.89	292.409	298.667	257.173	154.842	86.6774	268.674	167.121	88.8066	92.2169	DNA-directed RNA polymerase subunit I	DNA-directed RNA polymerase subunit I, putative
PF3D7_0303400	30.4715	99.0778	246.784	131.789	11.5365	31.7412	106.378	209.18	188.588	29.9211	118.885	254.336	167.788		23.9444	100.764	115.097	46.2782	10.7343	24.79	132.136	223.765	171.412	20.0102	94.7387	161.952	93.7819	DHHC1	palmitoyltransferase (DHHC1)
PF3D7_0303500	5.83754	8.07901	5.00961	4.86137	23.2673	12.8431	11.0483	8.41905	7.91684	6.64027	9.64905	6.66248	5.70501		9.79956	11.1102	9.50553	5.22737	21.5326	15.8945	11.5995	14.8021	7.64061	10.9623	12.1808	14.3556	6.07615	spindle pole body	spindle pole body protein, putative
PF3D7_0303600	36.4834	9.91903	10.5774	0	44.3199	44.2344	8.2737	8.88125	10.7446	25.0295	20.8492	15.624	10.8051		12.8527	1.8686	0	4.43856	16.487	16.8952	4.83192	0	0	15.2348	6.09756	0	5.23107	Plrx	plasmoredoxin (Plrx)
PF3D7_0303700	138.217	146.4	197.986	198.048	147.603	136.812	110.603	174.254	140.475	164.605	124.357	164.022	199.53		73.0446	80.4331	101.307	45.8142	119.941	111.855	97.8722	136.411	133.119	82.346	89.0976	106.27	115.271	BCKDH-E2	lipoamide acyltransferase component of branched-chain alpha-keto acid dehydrogenase complex (BCKDH-E2)
PF3D7_0303800	91.4121	66.0527	59.2571	73.7557	131.216	85.5587	93.8522	70.8503	81.0383	97.7407	77.8201	83.3594	107.392		27.2114	28.5854	49.0856	27.2671	59.396	52.1263	54.5192	80.8075	72.1995	27.5326	26.6873	36.3383	53.7761	IBR domain	IBR domain protein, putative
PF3D7_0303900	27.6133	14.2916	54.7914	56.2341	9.5797	10.9366	25.0538	76.685	55.6592	5.4086	13.5099	81.0817	102.662		0	4.9181	8.12395	3.89168	0	1.64711	2.12011	11.3634	13.4388	2.05646	7.0993	2.15286	0	phosphatidylethanolamine-binding	phosphatidylethanolamine-binding protein, putative
PF3D7_0304000	3.29817	0.952981	1.51149	2.6423	1.59797	2.749	0.599168	1.27	7.67775	6.30602	0.748256	1.12934	7.74342		0.500472	0.29668	8.02572	5.61424	1.43924	0.596534	0.384236	10.1974	19.3179	0.186184	1.24999	6.67576	16.3382	IMC1a	inner membrane complex protein 1a, putative (IMC1a)
PF3D7_0304100	14.8209	22.2455	502.32	812.565	19.3397	6.33296	22.7786	384.662	858.49	29.5997	20.711	423.587	948.593		0.285626	62.32	966.797	825.022	0.492264	0	63.6365	759.403	2326.39	0.317936	42.8762	849.983	1831.62	IMC1e	inner membrane complex protein 1e, putative (IMC1e)
PF3D7_0304200	59.3937	102.851	311.151	310.456	74.6813	110.495	111.952	248.455	498.969	91.8774	170.491	243.679	402.978		72.7436	113.606	242.896	112.03	72.1277	89.1582	150.972	235.78	405.987	61.9083	52.1711	274.694	479.836	PAST1	EH (Eps15 homology) protein (PAST1)
PF3D7_0304300	2.31129	1.94733	1.76387	6.16372	12.1289	9.63391	5.94893	1.48213	2.68794	3.6814	4.36737	2.63797	3.61531		4.50577	4.88473	4.28736	3.30023	8.28715	6.66511	3.84148	5.99179	1.419	5.58379	6.23234	3.92833	6.23675	.	conserved Plasmodium protein, unknown function
PF3D7_0304400	5318.15	6447.14	3181.53	1666.3	4601.33	4752.13	4568.46	3845.2	2083.36	7070.35	6634.21	3722.61	2362.16		2117.69	1659.68	335.301	830.323	2199.73	2442.61	2072.46	839.353	387.633	2422.22	1482.51	604.997	434.485	RPL44	60S ribosomal protein L44 (RPL44)
PF3D7_0304500	264.615	199.017	147.909	100.277	279.857	359.795	195.564	133.735	127.13	275.786	190.547	151.103	174.292		89.2125	28.8897	9.89276	14.2025	187.666	110.083	72.119	10.3805	40.9068	109.956	34.7625	7.8334	11.1698	GLP1	1-cys-glutaredoxin-like protein-1 (GLP1)
PF3D7_0304600	6.31145	3.42228	7.25165	9.52464	11.475	15.3342	11.4622	15.2302	0	2.15725	8.96513	8.10529	7.42487		9.0151	4.85602	5.12941	3.28535	9.44757	5.57839	8.98063	2.39025	2.82911	7.39971	8.83927	1.83215	0	CSP	circumsporozoite (CS) protein (CSP)
PF3D7_0304700	14.1685	6.51684	8.87157	5.17588	14.048	8.94285	7.01834	2.48445	6.00843	8.80201	10.2401	8.8217	9.08549		4.82656	2.85172	0	0	6.65234	10.3198	3.69223	2.9455	0	3.93672	5.4368	2.26111	0	.	conserved Plasmodium protein, unknown function
PF3D7_0304800	14.0777	24.1796	7.83969	6.84874	6.91139	9.51546	21.7749	10.9791	9.73442	17.1416	17.6858	11.0735	5.35621		5.03131	7.32402	1.69404	0.815004	3.84246	9.18286	5.80366	8.58216	1.4017	6.48916	7.60467	4.10879	1.89558	.	conserved Plasmodium membrane protein, unknown function
PF3D7_0304900	207.746	150.673	149.321	141.74	108.191	191.862	112.159	144.654	151.678	176.543	130.122	135.577	105.57		102.665	50.2258	34.917	38.1913	141.94	155.402	93.497	38.3836	24.7511	94.4944	50.4054	34.2249	22.5302	.	conserved Plasmodium protein, unknown function
PF3D7_0305000	117.655	193.434	177.792	90.819	72.2824	114.114	181.473	196.037	176.855	149.846	190.487	204.22	113.771		80.0213	112.928	94.2394	77.123	83.3444	83.2645	135.65	111.007	167.482	84.8506	94.0003	83.2036	56.7801	EF-Ts	elongation factor Ts (EF-Ts)
PF3D7_0305100	1.74673	2.03723	1.8443	0.536804	15.4551	4.8546	5.73726	3.35784	4.05963	3.11754	5.02462	2.76029	3.4658		2.60956	2.69445	2.10562	1.15811	6.40686	4.74103	3.25253	3.15268	0.995606	2.42134	4.30123	1.78569	1.00923	.	conserved Plasmodium protein, unknown function
PF3D7_0305300	91.9477	73.652	90.4687	211.234	77.8135	70.4181	62.6408	77.15	203.023	90.9518	76.2094	88.8008	246.277		56.1255	44.4816	148.224	380.64	84.2363	73.4211	69.477	104.037	314.441	64.8299	45.8454	81.212	395.465	.	conserved Plasmodium membrane protein, unknown function
PF3D7_0305400	45.2539	23.4777	45.2477	79.9915	0	44.7357	11.7217	75.9512	0	8.89142	7.41485	55.3892	61.5384		16.1374	8.8853	0	48.328	22.4982	15.2994	26.2401	17.695	83.6232	6.36771	25.189	9.95069	28.6281	.	conserved Plasmodium protein, unknown function
PF3D7_0305500	7.74782	4.80882	11.5055	26.338	25.0158	11.3332	10.6201	14.6328	47.071	6.1221	5.6992	24.6662	29.3239		6.25222	7.92925	86.1141	75.1245	15.0627	9.71652	8.02494	47.2007	90.6434	6.99828	10.6506	39.6583	88.9911	.	conserved Plasmodium protein, unknown function
PF3D7_0305600	213.865	372.93	433.815	215.437	145.097	223.107	409.202	369.98	267.974	268.802	397.005	413.363	317.103		118.793	188.228	150.406	76.3246	114.984	165.544	220.937	213.15	134.813	117.452	198.104	177.946	100.637	DNA-[apurinic or apyrimidinic site] lyase	AP endonuclease (DNA-[apurinic or apyrimidinic site] lyase), putative
PF3D7_0305700	295.319	341.323	1190.94	873.029	310.388	408.651	158.192	1394	381.975	203.147	300.355	690.096	1038.77		307.834	352.591	698.738	436.767	245.363	234.344	528.337	370.205	1004.24	189.046	440.009	653.908	554.77	ubiquitin-conjugating enzyme E2	ubiquitin-conjugating enzyme E2, putative
PF3D7_0305800	1.50223	1.44664	1.14684	2.00423	3.03228	1.39136	2.27434	0.963638	2.3302	0.683733	0.567844	0	1.17521		0.762224	0.226116	0.555858	2.67382	1.97355	0.454666	0.29287	1.55372	3.67944	0.141905	0	2.09591	6.8437	P-loop containing nucleoside triphosphate hydrolase	P-loop containing nucleoside triphosphate hydrolase, putative
PF3D7_0305900	46.4089	60.5689	53.8336	142.268	0	51.4429	63.146	81.3607	185.927	82.7895	79.5761	103.349	98.98		40.2691	54.0953	42.3881	4.50895	37.2232	72.46	51.5341	112.011	140.226	54.7579	12.395	49.7776	69.0984	.	conserved Plasmodium protein, unknown function
PF3D7_0306000	64.5108	151.077	435.696	430.103	26.1804	89.2424	90.9567	323.419	221.254	88.8048	156.392	429.954	324.6		109.241	158.014	283.352	125.417	87.4854	94.67	182.628	164.479	251.395	76.4891	221.05	285.783	188.023	.	conserved Plasmodium protein, unknown function
PF3D7_0306100	113.702	116.498	76.9449	56.0756	99.3608	103.555	121.892	86.1978	62.9696	114.59	124.815	89.3585	54.7374		50.4057	43.507	32.7857	42.3605	53.3621	82.0335	52.8351	37.9497	28.8217	54.865	55.8284	37.4463	25.252	.	conserved Plasmodium protein, unknown function
PF3D7_0306200	289.399	155.961	55.1107	96.563	198.887	186.783	148.955	39.1737	77.5197	249.575	169.755	69.4406	69.4345		84.7343	26.1686	7.94312	26.7008	166.174	109.256	27.0984	16.6575	6.57132	88.4096	30.8488	4.25031	4.45788	AHA1	activator of Hsp90 ATPase (AHA1)
PF3D7_0306300	1215.58	950.879	1200.22	1068.88	1215.82	1784.5	640.419	1706.05	583.218	947.889	880.674	1023.79	1247.13		1210.04	550.57	267.132	226.294	1270.59	1047.05	891.367	228.915	196.155	876.719	808.273	291.915	56.4166	GRX1	glutaredoxin 1 (GRX1)
PF3D7_0306400	265.95	571.298	550.492	212.955	126.497	261.548	492.02	462.521	349.272	327.952	584.388	562.3	379.452		239.727	343.396	137.475	76.482	222.782	269.594	480.089	294.405	134.868	232.897	343.288	285.59	114.401	FAD-dependent glycerol-3-phosphate dehydrogenase	FAD-dependent glycerol-3-phosphate dehydrogenase, putative
PF3D7_0306500	140.802	273.242	458.018	212.064	92.1495	204.701	243.478	397.704	282.312	180.423	264.467	378.896	373.923		127.736	187.125	128.906	64.1645	85.7602	142.873	219.021	231.969	165.882	115.883	211.68	186.147	67.0397	.	conserved Plasmodium protein, unknown function
PF3D7_0306600	208.124	424.609	611.097	401.325	57.2202	254.121	230.022	418.199	226.53	162.108	296.99	438.125	674.823		211.198	208.76	68.1157	32.4159	108.785	190.343	251.851	228.576	196.489	110.42	230.353	216.439	78.7465	.	conserved Plasmodium protein, unknown function
PF3D7_0306700	500.711	496.155	377.421	272.671	293.473	511.693	299.312	692.265	215.661	456.594	485.112	326.334	360.052		241.502	149.677	36.5592	78.4288	202.757	275.084	197.918	57.6442	30.2078	185.506	131.498	80.6371	62.4463	membrane magnesium transporter	membrane magnesium transporter, putative
PF3D7_0306800	264.47	132.815	84.8594	76.4891	473.887	259.897	124.165	75.6167	62.6977	283.289	128.505	82.5055	89.5507		139.87	58.0485	17.1745	57.7837	234.294	179.819	75.486	15.4329	8.11973	133.509	85.8978	24.3733	9.62423	CCT2	T-complex protein 1 subunit beta (CCT2)
PF3D7_0306900	336.172	281.732	452.477	773.252	534.874	706.824	152.382	873.439	45.9567	382.331	348.498	343.413	169.23		946.24	312.255	214.919	688.674	642.448	474.281	462.482	101.746	209.058	420.269	772.463	218.915	314.909	40S ribosomal S23	40S ribosomal protein S23, putative
PF3D7_0307000	0	0	0	0	0	0	0	0	0	0	0	0	0		0	14.5073	0	0	0	30.8576	0	0	0	0	39.9965	0	0	small nucleolar RNA snoR03	small nucleolar RNA snoR03
PF3D7_0307100	3154.43	2775.89	2127.45	1881.64	3268.26	4120.16	1583.79	2318.31	983.619	3096.19	2949.11	2178.57	1716.17		1969.17	1118.43	356.565	687.64	2125.89	1687.72	1561.3	244.939	305.718	1696.85	1262.08	380.678	306.7	40S ribosomal S12	40S ribosomal protein S12, putative
PF3D7_0307200	3805.96	3349.21	1518.25	1354.42	3475.19	3623.19	2234.77	1897.02	1370.26	4376.33	3336.88	1812.35	1444.04		1602.73	980.281	281.78	979.311	1884.71	1841.64	1291.73	319.646	399.589	1648.18	958.001	355.483	662.787	60S ribosomal L7	60S ribosomal protein L7, putative
PF3D7_0307300	0	1.70325	5.40899	14.1978	0	1.63641	1.07017	4.54439	16.4851	1.61031	0	2.01763	2.76995		0	0.784798	14.1713	13.6217	0.508381	0	4.06464	19.8091	21.3177	0.328308	1.10725	5.53275	28.8811	EB1 homolog	EB1 homolog, putative
PF3D7_0307500	53.3499	73.6379	78.0241	61.8182	37.2322	62.8434	67.5274	106.124	52.8429	66.312	84.5137	94.1193	68.4732		35.7155	40.8308	26.2552	6.72619	39.3779	40.6845	48.7207	36.7043	28.9618	32.08	49.7808	33.7543	19.6376	.	conserved protein, unknown function
PF3D7_0307600	50.1027	42.878	35.3369	40.1617	33.6141	42.8278	43.4078	34.1442	28.7194	50.5359	42.8532	35.632	19.9119		25.0924	30.0777	38.27	23.7188	25.8363	37.5367	34.4749	32.0937	33.7755	28.2042	43.0127	18.7563	15.2389	.	conserved Plasmodium protein, unknown function
PF3D7_0307700	51.3313	86.633	219.951	143.194	89.9852	34.8324	107.09	173.915	116.585	55.8136	84.9124	183.932	142.816		45.4579	81.5419	163.41	114.655	51.5931	54.7469	105.8	156.044	207.087	37.7442	125.003	159.358	147.447	.	conserved Plasmodium protein, unknown function
PF3D7_0307900	1.1495	0.933692	0.328722	1.14816	9.22071	5.39111	1.43594	0.276227	1.33583	1.5689	0.65132	0	0.673888		1.57862	0.294622	0.964823	0	6.02548	3.09395	0.339258	0.337075	0.266117	2.13674	0.274568	0	0.539526	.	conserved Plasmodium protein, unknown function
PF3D7_0308000	100.508	98.8956	36.1335	51.0736	142.334	117.711	86.8786	60.7151	62.1215	147.283	104.507	64.2748	48.3938		67.2577	32.2333	15.8752	6.35789	100.757	73.4448	36.8661	13.8694	4.37815	70.7921	32.9803	15.6216	7.41488	DNA polymerase epsilon subunit b	DNA polymerase epsilon subunit b, putative
PF3D7_0308100	0.957815	19.5971	25.5784	46.6003	1.15986	2.21807	38.5752	31.9324	47.5167	0.8717	19.5441	47.5534	38.1984		5.85286	51.2703	137.012	86.9828	2.52683	9.0282	48.402	168.6	133.687	5.09017	68.7434	109.368	98.3461	.	conserved Plasmodium protein, unknown function
PF3D7_0308200	339.692	143.131	253.893	279.861	569.792	235.106	196.962	206.912	415.27	364.376	217.328	185.662	314.662		172.539	56.3515	124.8	193.351	259.617	192.454	107.06	120.249	649.603	181.901	79.1078	135.991	431.82	CCT7	T-complex protein 1 subunit eta (CCT7)
PF3D7_0308300	3.84846	1.39163	212.473	651.606	0	2.67087	1.74708	145.021	607.074	5.26379	6.56427	210.88	493.883		2.37411	20.5527	778.05	828.661	0.816826	0	23.8882	377.542	2078.24	1.05267	12.5075	450.481	1507.66	.	conserved Plasmodium protein, unknown function
PF3D7_0308400	0	0	0	0	0	0	0	0	0	0	0	0	0		0	0	0	0	0	0	0	0	0	0	0	0	0	U4 spliceosomal RNA	U4 spliceosomal RNA
PF3D7_0308500	413.228	245.207	144.792	284.629	427.523	571.746	143.588	324.021	65.3589	322.228	276.674	200.643	180.455		347.473	83.073	13.3549	63.7926	462.209	279.927	117.704	28.0422	88.331	247.022	148.125	55.978	30.2637	activator of Hsp90 ATPase	activator of Hsp90 ATPase, putative
PF3D7_0308600	287.495	225.619	180.391	128.507	326.578	277.607	275.379	257.648	86.394	334.535	249.909	174.978	124.056		162.397	79.1398	36.8791	51.9953	185.303	188.223	126.718	48.1133	32.5465	142.873	97.6958	47.5273	59.2436	PRPF19	pre-mRNA-processing factor 19, putative (PRPF19)
PF3D7_0308700	4.91162	9.76202	225.487	434.078	7.43967	0	7.8059	156.29	303.522	6.71233	6.97201	185.014	407.022		1.22842	28.315	379.492	346.708	5.29172	3.83158	31.7264	228.684	734.454	2.73347	48.4205	224.542	475.022	.	conserved Plasmodium protein, unknown function
PF3D7_0308800	270.919	206.261	807.775	819.48	201.756	357.524	127.974	513.619	934.069	293.603	177.023	525.542	764.536		195.326	172.141	530.755	614.752	173.322	216.794	315.805	430.668	1684.76	130.173	113.026	645.347	796.006	.	conserved protein, unknown function
PF3D7_0308900	17.5006	22.1175	16.3917	11.138	53.9473	24.3152	29.9891	24.4861	19.4282	18.4628	17.1361	21.79	10.2657		17.5934	15.9363	8.40849	14.9035	22.8695	22.6305	24.4905	14.8437	6.59127	11.7531	20.2472	15.9801	11.8854	SF3B1	splicing factor 3B subunit 1, putative (SF3B1)
PF3D7_0309000	57.6009	64.6639	54.2709	33.0229	72.281	68.5692	60.7218	23.7898	26.3686	89.9428	51.3748	38.7444	38.6718		41.8377	28.8784	12.4114	22.7798	57.4327	58.5222	36.2074	24.4454	14.9364	37.1063	37.7838	22.4276	3.79293	YVH1	dual specificity protein phosphatase (YVH1)
PF3D7_0309100	4.60031	0	42.6849	28.1989	5.58861	0	4.17297	26.8799	32.5196	6.31241	21.0331	15.7608	21.8011		0	2.82484	0	0	1.84641	3.78385	4.86967	3.26836	15.4575	4.72431	2.04904	4.93922	0	.	conserved Plasmodium protein, unknown function
PF3D7_0309300	32.4538	36.6542	56.7755	60.2517	42.1665	42.6261	35.3755	62.4708	56.306	37.0662	36.809	59.6037	84.4932		21.6681	23.794	35.2994	20.7508	29.6572	28.3318	43.385	64.8666	74.6406	18.8531	25.4669	42.2346	40.9808	N2227-like	N2227-like protein, putative
PF3D7_0309400	0	0	0	0	0	0	0	0	0	0	0	0	0		0	0	0	0	0	0	0	0	0	0	0	0	0	small nucleolar RNA Me18S-Um1356	small nucleolar RNA Me18S-Um1356
PF3D7_0309500	625.75	650.389	558.621	446.077	547.008	540.174	498.382	584.363	296.092	645.773	608.616	562.06	386.767		358.922	280.824	106.816	358.946	395.597	376.268	353.911	129.346	85.7519	324.404	344.475	134.698	191.953	asparagine synthetase	asparagine synthetase, putative
PF3D7_0309600	1494.13	1452.46	1533.06	1592.32	1587.89	2391.23	725.531	2013.51	493.228	1227.93	1237.64	1077.29	1117.49		1759.82	984.55	428.273	834.928	1662.61	1451.8	1423.56	395.771	643.287	1320.84	1628.56	564.599	543.75	PfP2	60S acidic ribosomal protein P2 (PfP2)
PF3D7_0309700	21.257	16.0577	2.21612	11.6292	40.9716	37.5753	27.2045	9.30978	13.5083	19.8009	19.7404	6.6173	4.54025		23.8039	25.229	24.4118	35.7173	39.3669	28.1804	22.3383	26.704	21.076	28.1454	11.3874	15.4002	41.6208	SBP2	SECIS-binding protein 2, putative (SBP2)
PF3D7_0309800	43.7624	19.3506	56.0168	152.309	38.3338	53.9763	28.6915	79.9893	11.3812	43.2561	55.3469	41.635	57.3171		55.2555	22.5114	64.6435	260.574	56.1499	34.7251	39.2936	18.0777	171.123	40.7264	32.4749	37.2542	313.83	YTH domain-containing	YTH domain-containing protein, putative
PF3D7_0309900	7.51664	8.25998	1.49617	2.61383	11.4768	8.62765	11.5786	6.28599	9.11997	10.2613	7.0391	6.15447	6.90019		5.1582	5.26191	3.27794	2.10285	9.33857	10.2828	6.91189	7.63502	4.21913	6.60472	7.47165	4.12361	2.0375	.	conserved Plasmodium protein, unknown function
PF3D7_0310000	236.686	271.541	246.561	104.435	43.1087	180.454	307.804	352.751	222.637	351.559	351.258	277.029	149.327		113.381	119.674	40.6198	23.3501	99.4929	118.592	201.411	82.3845	26.8776	92.5409	115.364	92.5732	32.0478	50S ribosomal L9	50S ribosomal protein L9, apicoplast, putative
PF3D7_0310100	1.05542	2.28802	7.26408	4.23613	2.55752	1.46577	4.79271	0	0	1.44206	5.99065	1.80706	2.48019		2.91341	2.82019	0	1.11235	3.19592	2.36254	2.43454	0.808651	0	2.65457	0.993662	0.621509	2.59318	CDPK3	calcium-dependent protein kinase 3 (CDPK3)
PF3D7_0310200	0.937863	1.94674	2.94995	6.79067	41.3049	12.3813	5.1123	3.83098	7.35614	1.28	2.25834	3.01044	5.22292		5.78395	5.18495	19.1664	67.981	21.2812	9.13665	5.5397	5.41185	19.9872	5.13289	6.05103	8.21896	44.6304	phd finger	phd finger protein, putative
PF3D7_0310300	24.3553	9.31246	13.1239	11.4672	83.2842	26.539	22.1241	8.27057	11.1107	24.778	16.2457	8.1759	15.6901		8.24228	5.28639	4.24317	19.9011	22.3883	13.016	8.66369	5.55953	6.14408	9.34354	7.03405	3.14308	5.34263	phosphoglycerate mutase	phosphoglycerate mutase, putative
PF3D7_0310500	13.8323	12.0544	3.27457	11.9162	60.0661	15.2438	23.3991	10.0892	11.0891	15.9514	12.7045	8.574	5.59371		12.8936	7.85948	5.59272	7.17645	24.3715	18.8563	13.2002	8.18797	0.881464	10.8179	13.878	3.73486	2.97913	DEAD box helicase	DEAD box helicase, putative
PF3D7_0310600.1	392.937	294.555	184.263	155.594	220.613	217.149	164.38	232.139	158.388	424.66	314.866	236.588	181.2		230.777	151.045	103.047	219.271	317.939	261.694	175.196	108.082	106.55	279.351	124.595	71.9608	130.44	EIF3K	eukaryotic translation initiation factor 3 subunit K, putative (EIF3K)
PF3D7_0310600.2	0.000598756	12.2257	0.00055789	0.0018775	14.147	0.000362294	0.000949546	0.000147794	0.000929163	0.000630371	0.00206171	0.000931185	0.000178471		2.71485	7.37e-05	0.00115207	9.31488	0.000144988	0.000307811	7.99e-05	0.000921433	0.0006638	0.000227776	0.000103792	0.000173759	0.00522968	EIF3K	unspecified product (EIF3K)
PF3D7_0310700	491.328	920.326	965.284	906.571	283.169	348.939	838.103	797.488	949.773	809.119	874.953	930.538	938.46		318.347	302.1	335.021	652.428	264.979	364.635	426.402	336.205	689.891	265.852	271.482	258.718	629.818	trafficking particle complex subunit 4	trafficking protein particle complex subunit 4, putative
PF3D7_0310800	437.993	504.484	844.499	1213.89	451.128	636.171	313.081	662.194	747.395	478.679	452.899	711.994	1052.5		376.646	324.258	593.356	731.09	442.11	434.517	484.238	258.284	1098.53	391.647	328.4	433.748	1004.04	.	conserved Plasmodium protein, unknown function
PF3D7_0310900	39.3188	48.3919	43.3884	18.9648	27.3417	44.503	48.2796	39.2601	49.165	26.8509	85.91	57.3444	46.1635		22.6194	36.1251	41.0103	13.1475	31.4082	42.3982	47.4199	45.518	39.9199	25.8504	23.4304	31.5832	26.1137	.	conserved Plasmodium protein, unknown function
PF3D7_0311000	0	0	0	7.57007	13.5539	0	0	7.22966	8.74539	0	4.24654	6.37413	0		0	1.5546	0	0	0	1.562	2.01067	10.7701	6.3691	0	0	4.08512	8.67527	.	conserved Plasmodium protein, unknown function
PF3D7_0311100	25.4967	15.5889	11.2464	9.83626	124.75	58.5651	37.4073	15.1185	9.14027	20.0966	33.3924	11.753	23.0406		25.3844	18.1579	5.38433	27.9548	56.088	42.2258	26.6293	27.0936	12.4736	19.2197	22.647	12.1518	10.8589	pre-mRNA splicing factor	pre-mRNA splicing factor, putative
PF3D7_0311200	11.7027	10.2	5.54365	4.84314	21.0139	10.0921	20.5285	7.76357	10.3252	12.1208	14.6409	6.21779	11.3623		4.61583	4.01872	0.448944	2.59178	12.0427	7.8972	5.20537	5.3331	1.48588	4.58565	5.37507	3.14531	4.01906	valine--tRNA ligase	valine--tRNA ligase, putative
PF3D7_0311300	72.1504	152.927	276.388	209.581	71.6295	69.0124	191.779	274.353	397.782	95.2969	146.897	245.026	249.886		51.9693	118.568	204.404	120.37	50.9168	70.1827	160.121	277.439	268.869	50.8323	115.557	226.455	205.359	phosphatidylinositol 3- and 4-kinase	phosphatidylinositol 3- and 4-kinase, putative
PF3D7_0311400	0.214555	0	0	0.857524	4.6763	0	0.389835	0.412548	0.498776	0	0.486343	0.367312	0.503208		0	0.58552	9.34925	7.38285	0.283674	0.294353	0.632068	14.7405	24.5967	0	0.614271	6.46597	12.8711	kinase	protein kinase, putative
PF3D7_0311500	219.613	383.713	529.395	1559.17	170.361	150.663	74.4469	110.625	607.811	424.897	321.253	473.405	669.202		333.319	289.663	685.971	1433.17	411.808	311.963	281.384	215.977	1098.62	423.095	492.934	318.591	1414.75	.	conserved Plasmodium protein, unknown function
PF3D7_0311600	93.1055	59.5271	51.0015	87.5346	98.8144	90.4124	65.8567	28.5679	101.707	99.0418	67.3153	40.9098	139.333		15.3702	3.87514	17.2516	50.6433	28.3014	21.5193	6.21324	6.97999	51.0854	17.3701	5.83961	13.1838	80.3417	dolichyl-diphosphooligosaccharide-- glycosyltransferase subunit 1	dolichyl-diphosphooligosaccharide--protein glycosyltransferase subunit 1, putative
PF3D7_0311700	5.71171	3.09665	19.6786	25.8391	5.19173	7.93051	2.59338	22.0431	13.3276	5.85572	1.62217	17.1149	33.5849		0.355747	0.630109	0	1.49181	0.612694	0	2.44732	0	5.13768	0	0.668201	0.83239	1.74108	plasmepsin VI	plasmepsin VI
PF3D7_0311800	168.78	222.305	218.993	121.882	126.195	141.989	212.857	210.014	146.071	188.422	279.142	226.227	194.872		93.5894	88.251	42.3791	22.4107	86.1173	115.116	133.233	94.0366	59.6081	78.0718	101.847	58.644	32.0497	.	conserved protein, unknown function
PF3D7_0311900	29.8693	15.1046	11.9807	11.97	22.6136	23.8572	21.0261	14.3806	24.3428	24.478	20.3328	12.7848	7.01412		7.72966	5.69709	0	2.37839	8.45596	11.7918	8.68014	14.4018	13.641	8.20195	6.35877	4.43475	1.84627	.	conserved Plasmodium protein, unknown function
PF3D7_0312000	65.3991	47.536	67.9724	60.1691	61.9345	60.3105	26.3447	57.0362	34.5177	30.013	41.7294	24.9077	103.939		74.7858	18.2286	6.99253	0	82.9884	42.2517	28.9796	4.89482	11.5616	38.6893	46.6163	3.65893	0	.	conserved Plasmodium protein, unknown function
PF3D7_0312100	46.9881	57.5552	60.8603	31.3734	18.9718	32.1634	63.7115	59.0036	61.829	37.2018	61.8007	61.7929	35.1757		27.7164	33.6732	13.5516	7.9654	23.762	41.2393	51.5395	33.1457	21.1794	28.0477	34.5078	19.853	10.1159	E3 ubiquitin- ligase	E3 ubiquitin-protein ligase, putative
PF3D7_0312200	1.79453	3.8881	1.02733	2.69278	4.34658	1.24661	5.29799	2.58967	2.08737	1.83762	2.0348	4.60842	2.10556		0.79754	1.52138	2.493	0.479713	0.393382	0.815778	1.8392	3.83256	3.30045	1.14575	1.7061	1.61187	1.11601	TPR domain containing	TPR domain containing protein
PF3D7_0312300	420.183	482.849	503.847	424.041	172.497	282.45	296.033	545.973	527.205	422.187	488.004	768.255	448.606		213.843	216.618	208.247	89.8526	179.204	247.723	242.929	260.087	247.767	195.678	164.93	268.748	202.373	RPN12	26S proteasome regulatory subunit RPN12, putative (RPN12)
PF3D7_0312400	361.971	475.825	728.61	901.866	265.918	489.011	407.394	1197.28	580.417	427.917	455.64	693.968	785.559		279.757	355.801	346.674	241.087	292.832	272.348	481.022	413.413	767.36	224.612	422.032	496.557	393.88	GSK3	glycogen synthase kinase 3 (GSK3)
PF3D7_0312500	43.8859	21.3872	14.0474	34.8131	29.677	43.9408	20.3925	29.5057	35.6772	33.4664	33.5973	22.7167	31.1763		7.43249	4.09427	0	4.30615	13.2551	11.433	6.47982	7.04319	12.9703	11.1333	2.88426	1.20316	5.0188	transporter	transporter, putative
PF3D7_0312600	0	0	0	0	0	0	0	0	0	0	0	0	0		0	0	0	0	0	0	0	0	0	0	0	0	0	tRNA Valine	tRNA Valine
PF3D7_0312700	0	0	0	0	0	0	0	0	0	0	0	0	0		0	0	0	0	0	0	0	0	0	0	0	0	0	tRNA Isoleucine	tRNA Isoleucine
PF3D7_0312800	2097.8	2415.27	1462.66	964.203	2413.45	2515.5	1542	1807.26	1063.99	2799.6	2016.43	1603.21	1328.81		1246.94	702.767	332.876	1005.91	1311.31	1281.15	950.49	283.063	340.639	1128.22	998.426	363.597	630.204	60S ribosomal L26	60S ribosomal protein L26, putative
PF3D7_0312900	17.5878	18.1811	5.79047	10.1592	6.09509	6.9723	11.4039	19.4551	23.5296	24.073	8.58101	12.9083	5.92451		0.613065	1.61992	0	15.3593	1.05322	2.17067	0	0	4.41331	3.38757	2.3116	1.42288	0	hypothetical	hypothetical protein
PF3D7_0313000	81.9671	92.9561	141.391	71.3222	45.1692	64.6458	82.8798	75.5851	91.4061	104.46	108.022	105.268	78.9475		54.3069	74.8288	90.2708	25.0456	57.0119	72.7585	78.9607	107.975	86.2975	63.7901	58.0052	79.4247	38.2797	.	conserved Plasmodium protein, unknown function
PF3D7_0313100	174.059	141.583	90.806	62.3686	217.693	174.951	158.743	114.446	80.7199	212.599	151.708	101.757	86.3915		92.0689	66.272	40.652	31.5799	156.067	108.646	93.4438	69.3832	71.1521	89.3621	81.0558	47.9555	26.262	HRD3	ubiquitin-protein ligase, putative (HRD3)
PF3D7_0313200	83.8642	139.429	78.8875	37.7909	67.8445	77.5445	81.7506	60.2323	101.995	123.378	141.604	101.073	88.0109		166.375	94.7786	52.0923	9.36671	180.012	214.291	107.288	97.8923	48.4762	187.446	76.4471	51.959	32.9732	.	conserved Plasmodium protein, unknown function
PF3D7_0313300	81.0278	83.4577	59.2933	43.4948	62.1537	47.2838	69.6403	82.9805	0	116.988	68.2004	51.135	100.972		75.5284	43.1021	30.5339	8.3553	65.4916	81.3045	61.4218	24.4071	28.8615	69.5133	99.2851	30.0133	9.83866	.	apicoplast conserved ycf19 protein precursor, unknown function
PF3D7_0313400	13.1426	11.0767	6.69371	11.7031	29.1865	24.3417	24.5384	7.03023	13.6005	23.9338	23.1939	8.75055	5.14354		11.4329	3.27815	0.806319	2.32648	22.9048	18.7851	4.67001	1.69045	0	13.7833	2.76408	0.433823	0.902937	.	conserved Plasmodium protein, unknown function
PF3D7_0313500	13.0349	14.7958	4.26638	1.24295	21.0509	14.6588	16.3508	4.77969	7.22383	22.8869	7.74454	10.627	7.28583		4.39881	3.21362	0.687161	3.30491	8.13289	6.74262	2.89538	3.84159	1.13713	7.19017	3.23667	1.10975	1.53864	GTP-binding EngA	GTP-binding protein EngA, putative
PF3D7_0313600	8.92563	15.7654	11.374	9.9481	56.4725	28.9249	30.6246	5.73375	11.555	16.2594	23.6396	15.282	4.66038		24.6692	15.4829	5.4439	11.5148	31.3616	24.0141	25.2046	19.7841	9.00829	16.6558	17.7585	9.94544	4.8797	.	conserved Plasmodium protein, unknown function
PF3D7_0313700.1	75.986	56.3203	60.9677	48.6559	71.8982	60.9533	82.5557	30.138	29.035	104.163	78.1712	79.1086	40.7164		33.5592	29.7628	17.181	14.5729	50.3572	49.5211	42.5241	27.3749	5.89806	38.6405	48.3097	12.2103	7.89265	.	conserved Plasmodium protein, unknown function
PF3D7_0313700.2	0.396222	39.0921	0.00290033	0.0769775	45.7811	0.00318632	32.0814	1.65428	22.3164	0.0212612	15.3939	0.00142905	0.0148127		0.000225216	0.000123323	0.792918	0.00231448	9.02e-05	0.0001716	4.95e-05	0.000489758	0.584036	0.000174799	0.0109308	0.000129568	0.944902	.	conserved Plasmodium protein, unknown function
PF3D7_0313800	58.1128	34.989	22.2085	15.8892	60.8008	40.358	70.3757	20.3559	26.6641	72.1684	54.9569	43.7181	43.434		27.7146	20.8734	7.75256	9.31841	48.9418	43.9479	24.9907	19.6402	16.0359	26.4447	31.5895	14.5878	5.4277	.	conserved Plasmodium protein, unknown function
PF3D7_0313900	6.1137	5.51955	2.33374	8.15705	4.31924	7.78588	4.62797	1.96093	7.11269	9.73927	7.51081	9.59465	4.78289		4.78152	4.14015	0	0.543975	9.14561	5.08741	5.36238	1.18538	1.87142	6.49565	5.32282	3.95932	0.63289	.	conserved Plasmodium protein, unknown function
PF3D7_0314000	99.5507	163.879	338.379	150.927	63.3917	113.956	106.183	438.383	163.136	54.5016	195.486	298.343	181.912		120.292	198.548	161.261	58.3516	114.816	92.5083	311.639	225.487	205.569	105.423	216.459	236.929	80.2228	P23	co-chaperone p23 (P23)
PF3D7_0314100.1	78.3078	56.7394	407.838	1227.76	47.5409	75.9876	21.315	114.161	478.746	91.2584	53.6201	214.607	935.543		44.667	38.2643	794.743	1808.92	62.156	50.715	48.433	98.7496	1681.72	39.8297	51.1098	284.411	2464.33	vesicle transport v-SNARE	vesicle transport v-SNARE protein, putative
PF3D7_0314100.2	0.000243689	0	0	0.000197979	0	0.00101686	0	0	0.00107575	0	0.195747	0	5.36e-05		1.72e-06	9.81e-05	3.17e-05	3.38e-05	0	8.38e-05	0.000250461	9.55e-05	4.2e-05	3.42e-05	1.32e-05	3.87e-05	2.31e-05	vesicle transport v-SNARE	vesicle transport v-SNARE protein, putative
PF3D7_0314200	6.36869	3.16204	0.911339	0.796173	10.6048	7.7425	9.40129	3.82885	3.7034	10.3253	10.831	4.08872	2.80185		6.07126	7.29833	5.31461	3.40908	12.0548	12.3202	6.06885	4.02319	2.19874	5.88095	7.00664	3.58031	3.46917	.	conserved Plasmodium protein, unknown function
PF3D7_0314300	2.70877	9.78985	3.11013	0	14.7722	0	11.0695	2.61291	3.15959	7.40486	12.3073	11.5952	3.18497		3.04116	4.49054	1.47493	0	9.31313	6.01857	3.10075	2.06179	0	4.13267	4.44171	0.791094	4.96156	Der1-2	DER1-like protein (Der1-2)
PF3D7_0314400	103.326	70.0713	74.3314	95.5678	86.1393	89.6234	50.8117	120.716	40.2731	103.078	53.8755	81.0967	86.2164		41.7799	16.3325	2.30334	4.42273	58.1956	33.768	26.5735	1.61023	3.81097	25.1781	12.9459	12.307	7.76107	PPP6	serine/threonine protein phosphatase 6, putative (PPP6)
PF3D7_0314500	141.896	94.4926	32.7348	80.4562	141.165	90.546	108.186	54.9888	86.4611	170.978	113.148	72.9031	53.5747		49.5507	55.6775	32.9103	80.3611	75.6124	82.7111	42.2833	43.9297	24.7488	67.5777	45.4603	35.0571	40.3792	.	conserved Plasmodium protein, unknown function
PF3D7_0314600	113.672	64.6407	49.9296	82.1558	98.4978	127.662	105.637	73.3905	164.846	148.212	95.5508	111.241	121.31		59.8747	82.7924	263.247	145.501	71.1813	88.4386	88.3984	326.099	312.442	89.3493	86.8874	251.613	337.822	.	conserved Plasmodium protein, unknown function
PF3D7_0314700	23.5358	17.6782	18.3255	43.3265	71.8297	30.083	27.3661	19.0213	26.2833	26.3511	17.6142	18.5353	43.0817		2.03134	0.744512	1.56865	1.00612	7.01324	2.3525	2.20416	0	1.73058	2.00246	0.894721	0.281697	1.75562	zinc finger	zinc finger protein, putative
PF3D7_0314800	1.07739	4.66904	2.46782	4.31309	0.65244	0	6.85072	4.14716	8.77489	0	7.33113	7.37819	3.79317		2.18502	12.0296	14.9369	8.04684	0.94282	4.64224	8.81333	35.9064	14.8309	2.59275	7.92679	18.6627	16.7198	.	conserved Plasmodium protein, unknown function
PF3D7_0314900	31.7108	60.4068	99.1774	79.0285	20.9555	20.0193	69.8205	87.0309	107.472	39.3844	66.5307	102.006	106.11		18.1193	31.3139	57.0073	44.6613	11.2468	27.5984	46.6596	84.8467	134.512	18.5735	42.5855	59.0027	63.8698	.	conserved Plasmodium membrane protein, unknown function
PF3D7_0315000	117.504	124.702	97.2245	102.686	45.8691	116.328	102.796	65.3121	158.021	155.401	201.31	136.579	59.6072		82.3541	48.5494	8.59698	16.4686	106.995	73.1651	33.6322	48.1029	35.5521	98.9615	18.8082	29.5849	29.0827	zinc finger	zinc finger protein, putative
PF3D7_0315100	479.808	452.354	498.326	333.217	324.358	486.79	242.562	368.549	166.224	533.768	422.161	424.667	311.834		256.627	161.966	101.015	232.461	268.629	236.607	177.833	77.6989	116.979	256.986	162.626	121.741	257.711	eIF4E	eukaryotic translation initiation factor 4E (eIF4E)
PF3D7_0315200	0	0	0	0	0.310614	0	0	0	0	0	0	0	0.601684		0	0.0582744	0	2.75558	0	0	0	1.20046	3.79084	0	0	0.30886	1.28126	CTRP	circumsporozoite- and TRAP-related protein (CTRP)
PF3D7_0315300	3.10415	2.68988	0.710519	2.4825	10.1491	3.45049	2.25595	1.79111	1.44367	1.69502	3.8707	3.18857	4.36918		0.948584	0.915494	2.42251	2.33116	1.22861	2.54896	1.64198	9.18924	6.87253	1.5911	1.33101	2.05256	1.16156	.	conserved Plasmodium protein, unknown function
PF3D7_0315400	336.36	348.344	170.28	88.5568	96.2067	132.781	268.076	201.291	172.982	325.725	504.55	266.945	141.934		147.508	150.826	31.7832	2.77207	140.335	176.246	119.513	101.01	23.9014	180.435	105.303	60.0465	22.7431	.	conserved Plasmodium protein, unknown function
PF3D7_0315500	121.857	122.162	101.005	152.076	60.6653	169.009	124.772	72.7121	109.936	179.751	131.767	96.3228	162.319		61.7977	36.3994	16.3691	15.6974	68.5257	90.4441	68.4938	64.0975	32.4965	79.7083	39.8633	24.3799	14.7365	mitochondrial ribosomal L29/L47 precursor	mitochondrial ribosomal protein L29/L47 precursor, putative
PF3D7_0315600	31.2076	38.7954	97.4301	173.024	40.8423	45.0691	24.9402	72.2253	125.18	42.6501	48.1992	76.9451	105.652		3.43292	0.553287	2.72524	5.23864	8.60358	5.00563	3.58188	8.57135	29.3115	4.51339	1.75746	2.92495	4.58274	.	conserved Plasmodium protein, unknown function
PF3D7_0315700	3.01461	4.355	8.28777	3.62165	2.92104	1.67516	4.92898	4.64247	4.20985	5.76345	1.3677	3.09671	7.07673		0.610606	0.543116	0.667736	1.92694	2.37088	0.819041	1.40684	5.13285	3.31496	1.19294	0.857676	1.07848	0	.	conserved Plasmodium membrane protein, unknown function
PF3D7_0315800	69.8171	46.6978	52.1685	52.7252	38.0857	58.1512	36.4513	47.1965	44.8442	62.0573	53.5702	50.8088	36.9746		28.5242	14.5208	22.6127	23.5305	51.3213	41.4814	27.7004	22.3927	28.0615	40.7594	21.9421	15.132	21.1471	zinc finger	zinc finger protein, putative
PF3D7_0315900	4.93087	1.78394	11.3621	24.9157	0	0	0	4.7719	126.968	3.37432	2.80645	0	17.4384		0	1.0609	60.2636	72.9229	0	0	1.37286	80.6012	290.445	0.665566	1.13496	43.3358	232.632	.	conserved Plasmodium protein, unknown function
PF3D7_0316000	21.6147	17.1991	124.398	501.634	13.1051	17.9982	25.5102	112.856	930.113	32.5294	22.1309	185.068	412.492		14.8664	14.9907	543.405	910.199	28.299	23.5413	6.06294	205.3	1981.81	11.1685	6.99854	247.093	1272.63	MA	microneme associated antigen (MA)
PF3D7_0316100	96.5129	77.9391	113.704	231.105	76.2122	102.787	69.2795	73.8044	388.534	89.0621	91.9385	103.777	137.517		57.248	33.4981	371.509	496.986	89.8936	85.8747	55.2903	157.508	1328.48	74.9274	21.7736	195.855	786.217	mitochondrial ribosomal L27 precursor	mitochondrial ribosomal protein L27 precursor, putative
PF3D7_0316200	12.9295	23.9834	7.65171	13.8105	19.4347	17.3465	37.6682	8.5729	19.6931	17.3442	28.803	24.043	11.5025		12.8519	14.0398	10.21	4.55358	17.4844	16.1037	16.677	20.5325	7.83011	11.5154	18.1869	12.6271	5.29257	.	conserved Plasmodium protein, unknown function
PF3D7_0316300.1	0.00741042	76.9493	268.57	198.75	22.8029	141.851	35.4298	440.913	263.843	85.6383	0.41377	0.0314939	162.636		116.318	114.439	208.619	56.0767	224.64	161.133	152.271	37.2225	157.399	230.567	0.0486444	177.249	0.218377	inorganic pyrophosphatase	inorganic pyrophosphatase, putative
PF3D7_0316300.2	692.992	881.835	804.833	410.579	336.101	502.064	752.219	673.232	578.136	607.388	978.859	1037.01	604.273		365.575	394.615	127.626	99.5251	287.197	417.38	531.443	481.31	229.493	274.82	578.82	231.142	205.802	inorganic pyrophosphatase	inorganic pyrophosphatase, putative
PF3D7_0316500	144.284	161.696	173.245	212.805	97.8525	104.768	177.91	188.959	265.545	137.5	199.962	233.449	202.319		90.8736	109.218	174.543	65.1565	105.314	134.217	130.412	324.648	255.398	92.6016	112.303	143.93	124.539	NUF2	kinetochore protein NUF2, putative (NUF2)
PF3D7_0316600	1224.14	1139.82	878.447	562.392	1175.03	1374.58	796.052	1160.75	436.173	1111.63	1195.04	899.44	560.636		795.983	502.49	172.08	160.804	820.627	839.069	837.444	283.903	303.693	666.684	549.521	269.713	144.308	FNT	formate-nitrite transporter (FNT)
PF3D7_0316700	203.923	242.093	494.356	196.826	52.7455	129.806	142.587	668.178	141.242	137.406	221.089	463.773	292.227		130.091	153.57	108.079	50.1379	88.1295	130.245	174.961	119.461	167.263	83.0738	195.834	120.426	70.6509	HVA22/TB2/DP1 family	HVA22/TB2/DP1 family protein, putative
PF3D7_0316800	1283.1	1094.48	1428.84	1595.12	1553.65	2157.49	732.1	2226.23	584.247	1200.51	1001.72	1072.55	1172.31		1273.65	646.611	233.256	718.277	1316.09	984.056	1031.67	184.39	348.305	873.387	952.524	349.663	444.09	40S ribosomal S15A	40S ribosomal protein S15A, putative
PF3D7_0316900	99.0448	100.619	236.175	497.715	72.4735	81.7187	115.785	128.507	383.891	87.0851	121.326	172.938	437.772		59.3945	64.9748	381.211	604.652	55.6631	87.9704	70.2562	174.603	727.035	59.0319	65.63	193.85	707.038	E3 ubiquitin- ligase	E3 ubiquitin-protein ligase, putative
PF3D7_0317000	837.814	1097.61	1178.84	638.905	504.824	681.856	681.877	946.849	536.607	837.402	1072	1171.77	711.662		599.87	654.02	359.541	158.324	570.23	686.603	745.166	511.017	287.665	640.299	668.956	508.67	228.684	proteasome subunit alpha type-3	proteasome subunit alpha type-3, putative
PF3D7_0317100	2.90472	2.93732	1.33085	2.32617	4.22178	6.45649	4.74935	5.5912	9.46429	4.75991	3.29447	2.98383	5.45474		0.882906	1.43992	1.93115	2.4769	1.77766	3.42171	4.40804	5.84785	3.19572	2.4645	0.826706	1.3864	3.60309	B9	6-cysteine protein (B9)
PF3D7_0317300	2.68474	4.1049	6.86491	11.0427	33.2717	12.07	9.18234	11.2336	14.3156	3.23324	3.04248	11.8959	11.1103		6.09112	9.20743	32.5092	34.3505	14.8437	10.1255	10.9958	25.9249	24.5608	5.86903	17.2726	22.4045	23.5149	.	conserved Plasmodium protein, unknown function
PF3D7_0317400	18.5221	20.0787	26.567	34.8658	9.81897	19.2914	13.6674	33.4807	35.0865	20.5649	11.8298	35.6777	19.0473		15.6561	16.1989	17.7268	3.65139	19.9862	12.9237	19.9758	15.0444	18.8569	15.4893	11.9693	14.2758	15.6114	.	conserved Plasmodium protein, unknown function
PF3D7_0317500	8.79208	18.5589	9.28901	10.819	28.2552	14.5653	22.4251	8.45578	9.43694	17.5424	16.8674	14.4731	5.55329		7.91807	9.73614	15.0706	12.689	17.0914	12.1783	14.4982	24.4841	18.0814	8.66036	14.332	14.6243	8.00946	EG5	kinesin-5 (EG5)
PF3D7_0317600	1642.65	1168.37	1269.12	1097.44	1773.49	2162.66	583.128	1698.35	280.797	1239.44	1268.05	1147.91	718.347		1402.2	648.416	275.308	764.272	1314.45	1034.29	715.95	200.165	205.345	1095.23	839.231	315.676	207.421	RPS11	40S ribosomal protein S11, putative (RPS11)
PF3D7_0317700	19.1162	15.5617	15.8661	14.9789	53.5545	22.9175	23.1556	21.9803	20.4753	14.5809	16.5671	15.4006	10.1091		17.0319	15.6953	6.91446	14.3179	29.0089	25.6438	19.227	22.8393	18.0311	15.686	16.0146	13.2264	7.03076	cleavage and polyadenylation specific factor	CPSF (cleavage and polyadenylation specific factor), subunit A, putative
PF3D7_0317800	573.779	462.7	240.987	191.864	419.389	370.739	461.545	158.119	183.606	607.404	486.896	251.26	238.722		381.186	218.886	61.3079	58.783	509.835	509.06	274.251	102.413	11.2694	415.364	189.741	94.1528	49.8404	proteasome regulatory	proteasome regulatory protein, putative
PF3D7_0317900	42.8946	35.8517	19.2832	15.1747	63.1711	40.8884	26.7374	22.6825	13.713	37.9136	40.0849	17.2802	19.7549		19.0758	13.5566	4.6325	2.67285	23.03	28.7716	12.1916	5.17991	6.13261	23.1588	14.6998	3.98564	2.07553	.	conserved Plasmodium protein, unknown function
PF3D7_0318000	0	2.75464	0	0	4.61623	5.27112	6.89983	0	0	0	0	0	8.99256		0.905551	3.17068	0	0	3.10257	0	2.05036	0	0	5.96621	3.42886	0	0	.	conserved Plasmodium protein, unknown function
PF3D7_0318100	150.838	94.3591	27.2718	30.7098	139.701	145.872	84.6396	72.0043	51.4526	178.444	102.097	58.041	51.8527		48.307	30.4632	12.8225	15.8366	91.822	62.7333	44.2437	15.3652	9.09274	62.9362	30.7996	8.82789	2.05546	stomatin-like	stomatin-like protein
PF3D7_0318200	56.9165	38.3995	41.7376	12.7358	227.242	26.2609	97.0254	34.2267	21.9675	49.1934	40.847	45.1456	19.0701		39.0754	31.3807	17.4308	52.9257	53.8421	50.9445	42.8512	35.8529	35.7532	27.786	63.2249	20.13	16.2024	RPB1	DNA-directed RNA polymerase II subunit RPB1 (RPB1)
PF3D7_0318300	24.9186	34.9148	25.1108	16.955	36.2149	32.5421	42.1022	34.5264	30.1489	27.9002	44.6469	26.4501	24.5623		23.3917	26.3318	11.6183	22.8872	30.3376	23.9846	28.567	25.9029	15.5644	22.5987	23.9083	23.8414	11.7655	.	conserved Plasmodium protein, unknown function
PF3D7_0318400	1.99476	0.72069	6.86337	2.001	6.04192	2.77042	4.52923	3.84431	4.64837	0	1.13211	0	4.68696		0.250574	0.222412	2.18967	1.05262	0	0	1.15202	7.65162	10.8701	0	0.469945	1.76479	4.9069	.	conserved Plasmodium protein, unknown function
PF3D7_0318500	0.213915	0.849434	2.69131	12.6039	0.647496	0.297266	0.6802	5.13985	20.3821	0	0	5.49315	9.53004		0.246128	2.95123	47.7996	26.0605	0.472516	0.588567	4.9923	42.8574	63.0458	0.214311	2.40291	34.2059	47.1578	.	conserved Plasmodium protein, unknown function
PF3D7_0318600	15.4474	8.36805	29.0658	67.366	30.7366	22.2268	13.5308	6.37107	74.4633	16.5737	10.6366	21.7241	62.1569		4.75397	1.61723	22.6333	95.9187	13.514	7.50423	3.54473	15.3887	101.228	4.52814	3.66544	18.4473	145.85	cleavage and polyadenylation specificity factor	cleavage and polyadenylation specificity factor, putative
PF3D7_0318700	0	0	1293.34	3883.02	0	0	0	130.9	2015.89	0	0	747.726	3109.68		0	17.4654	2394.49	4492.25	3.46091	0	4.50941	202.044	4289.6	0	0	949.255	4593.77	trophozoite stage antigen	trophozoite stage antigen
PF3D7_0318800	5.37909	1.29658	4.12302	54.1763	2.17365	0	1.62803	13.8544	50.2625	0	2.03838	9.21085	29.5456		0	0.392093	3.86752	14.8588	0	0	0	0	19.1976	0	0	5.17496	32.5549	triosephosphate isomerase	triosephosphate isomerase, putative
PF3D7_0318900	307.466	341.462	250.359	174.192	191.394	228.981	343.937	328.982	299.991	343.862	341.333	289.552	279.383		104.168	133.618	107.956	77.44	130.814	144.549	162.205	230.619	251.593	133.993	134.134	145.135	115.947	.	conserved protein, unknown function
PF3D7_0319100	168.602	166.981	455.898	482.834	235.813	498.386	109.028	907.473	289.565	200.187	264.607	475.358	347.545		186.421	166.674	84.7171	60.5312	214.19	173.896	234.127	148.574	262.384	172.161	167.876	267.986	84.6554	RBX1	E3 ubiquitin-protein ligase RBX1, putative (RBX1)
PF3D7_0319200	29.3466	22.1	11.4447	6.25174	102.854	37.2982	47.6419	9.61622	8.72015	28.9917	18.4141	13.8971	13.1924		21.965	12.9296	8.29419	14.6266	45.5381	39.5617	26.2106	19.3204	8.00648	20.109	15.3905	11.1623	12.3812	endonuclease/exonuclease/phosphatase family	endonuclease/exonuclease/phosphatase family protein, putative
PF3D7_0319300	169.245	110.924	101.584	100.831	119.464	196.575	143.578	202.538	77.3884	134.988	168.762	121.595	116.661		107.221	74.5291	54.4794	15.6339	109.832	136.518	96.3274	57.1735	27.0308	79.7282	62.4008	31.5646	18.4723	ubiquitin-conjugating enzyme	ubiquitin-conjugating enzyme, putative
PF3D7_0319400	10.5243	11.6931	9.26789	8.90649	39.7063	26.4327	29.0491	7.7875	7.53238	11.0528	9.17877	7.62292	5.69868		16.462	18.4142	15.3107	14.2982	30.3763	28.9218	23.2582	22.6562	10.4329	15.7537	28.1129	14.3183	7.55875	kinesin-8	kinesin-8, putative
PF3D7_0319500	117.912	97.6991	74.0264	60.5653	187.173	190.418	126.512	78.7654	40.1079	99.7237	129.26	66.0813	50.5077		99.5637	44.6245	18.3552	46.2587	144.923	95.3063	92.6482	19.2476	11.3885	91.5743	70.426	20.8414	10.3077	RNA-binding	RNA-binding protein, putative
PF3D7_0319600	1480.91	1219.52	967.781	643.609	1260.44	1600.99	934.842	1424.48	457.84	1713.94	1298.24	1053.93	635.946		781.012	346.921	96.1591	254.246	898.951	735.798	464.521	83.1112	18.7095	744.666	394.195	127.994	19.1873	EF-1	elongation factor 1 (EF-1), putative
PF3D7_0319700	3.08439	1.73212	2.35231	17.8026	24.69	4.52415	3.26915	2.63553	17.525	5.37929	1.74774	3.52023	11.6536		1.5315	1.36541	33.3463	87.4306	3.62842	2.7457	1.41503	11.1145	48.5249	1.90978	1.71827	11.0645	57.0166	ABCI3	ABC transporter I family member 1, putative (ABCI3)
PF3D7_0319800	7.63479	3.6788	2.92127	10.2257	3.08397	7.0678	6.93348	4.90857	23.7419	8.69537	5.78052	0	5.98351		2.86177	3.10013	11.106	4.00275	3.28705	2.83303	5.83839	11.6435	6.89138	1.06107	4.17851	2.9796	14.0075	.	conserved Plasmodium protein, unknown function
PF3D7_0319900	6.30308	12.1579	0	0	0	11.6638	9.53744	8.12447	4.91269	8.62296	4.7799	3.59784	9.89879		8.78379	14.5928	2.25067	8.64372	5.33096	9.16668	4.72173	3.14678	3.72384	6.29443	6.80931	6.01423	10.1104	.	conserved Plasmodium protein, unknown function
PF3D7_0320000	687.239	1088.71	840.046	540.108	509.699	824.261	919.693	858.843	403.333	873.267	908.468	953.325	669.874		594.74	510.572	127.787	67.1634	593.812	590.142	802.194	290.653	211.311	558.28	433.002	254.731	122.999	I2	protein phosphatase inhibitor 2 (I2)
PF3D7_0320100	357.7	704.489	532.977	332.567	279.957	380.145	488.435	765.486	612.049	425.96	792.87	738.601	600.251		267.408	383.925	153.403	93.5908	234.094	273.231	484.788	334.004	196.102	286.339	252.003	294.58	160.927	SEC22	protein transport protein SEC22 (SEC22)
PF3D7_0320200	14.1784	9.51343	16.262	14.2238	12.2701	16.8784	6.43857	5.85556	30.6813	17.9879	11.4959	13.8718	11.8983		2.28922	1.58026	0	1.06844	2.63105	3.1772	1.16931	0.776685	3.6779	1.98329	1.90827	0.597074	4.98094	CPW-WPC family	CPW-WPC family protein
PF3D7_0320300	882.661	570.13	440.414	342.732	1358.84	937.552	587.791	477.584	416.205	1117.67	573.912	376.386	482.566		341.511	174.419	73.3003	167.937	564.992	394.568	262.79	116.121	105.12	345.007	181.051	82.0035	53.3983	CCT5	T-complex protein 1 subunit epsilon (CCT5)
PF3D7_0320400	0.174077	0.377066	0.398283	0.347802	1.89698	0.241896	0	0.334678	0.404627	0.475197	0	1.19205	0.408235		0	0	0.389356	0.936854	0.0767883	0.159379	0	0.680142	0.322174	0.0994863	0	0.105041	0.217741	Cap380	oocyst capsule protein (Cap380)
PF3D7_0320500	207.31	253.932	684.51	937.903	136.095	197.89	210.481	502.838	1320.24	273.547	242.059	613.8	1154.68		79.6062	148.296	798.058	517.253	103.134	87.4605	158.691	680.312	1830.6	94.0479	124.609	560.424	1188.11	Nico	nicotinamidase, putative (Nico)
PF3D7_0320600	199.936	285.172	216.056	95.6965	65.5692	191.421	174.225	226.593	201.149	169.487	282.823	197.71	183.49		122.96	151.466	66.0458	28.0256	185.836	194.97	201.322	159.268	72.7955	182.593	120.906	99.6984	33.304	.	conserved Plasmodium protein, unknown function
PF3D7_0320800	118.197	136.912	147.188	111.664	139.797	181.908	99.575	189.605	149.528	132.37	163.395	156.055	113.878		180.598	140.147	51.0975	37.1975	202.27	174.988	222.939	110.392	133.229	151.034	93.9671	102.948	98.9806	DOZI	ATP-dependent RNA helicase DDX6 (DOZI)
PF3D7_0320900	334.51	432.916	2957.54	4430.1	223.679	478.651	262.895	4181.49	592.915	199.141	478.815	1633.35	1893.39		942.239	1161	3235.78	2728.6	535.362	428.361	1584.19	1056.24	5737.06	471.838	1724.82	3287.33	3946.57	H2A.Z	histone H2A variant, putative (H2A.Z)
PF3D7_0321100	1.18168	10.8796	3.38083	20.671	0.357732	4.92576	18.7862	16.4769	24.7296	1.61311	10.0462	21.2417	13.8599		4.06364	18.7059	57.657	32.3392	2.33931	7.14544	20.8435	67.6842	55.6137	3.11379	22.384	58.4493	42.0202	.	conserved Plasmodium protein, unknown function
PF3D7_0321200	59.9588	55.8972	61.639	60.3227	66.9376	63.5273	58.7437	70.059	58.9354	71.1892	84.2722	54.0352	96.5233		18.4222	15.9555	17.098	11.4987	22.9441	20.2217	26.9419	46.6099	65.0696	19.1522	10.3125	21.9858	23.0174	ALG7	UDP-N-acetylglucosamine--dolichyl-phosphate N-acetylglucosaminephosphotransferase, putative (ALG7)
PF3D7_0321300	0.617069	2.22863	1.41377	9.88505	5.23183	5.14336	5.60513	10.6911	11.4902	4.21342	3.49957	7.39523	4.34581		3.1238	4.58422	10.2478	7.88594	10.242	4.46912	11.8745	42.013	52.0054	3.31279	4.68054	21.6993	23.7107	.	conserved Plasmodium protein, unknown function
PF3D7_0321400	0	75.9862	701.605	702.176	0	2.85891	50.4943	541.58	866.858	0	42.1733	465.612	887.917		7.60462	183.939	876.808	343.541	0.871864	7.19695	242.125	648.459	1275.32	5.61578	149.83	897.243	932.527	kinase	protein kinase, putative
PF3D7_0321500	95.2641	90.9888	75.1162	44.8014	100.876	70.875	121.055	75.1386	66.6217	117.285	99.1785	88.2323	70.8638		34.72	36.3	37.5444	18.8929	40.332	51.731	52.95	55.7009	42.0572	34.2083	45.7265	40.754	31.0331	peptidase	peptidase, putative
PF3D7_0321600	136.319	148.289	147.261	133.458	97.7504	105.558	114.567	101.097	173.323	118.781	161.781	144.864	137.991		96.85	105.558	152.952	60.6659	138.081	143.73	113.729	176.942	197.335	109.339	125.199	152.456	121.942	ATP-dependent RNA helicase	ATP-dependent RNA helicase, putative
PF3D7_0321800	3.38378	2.29952	3.64357	10.7389	29.1625	7.19127	6.50984	4.97522	9.25401	3.80361	2.48146	4.08912	11.2036		4.31802	4.93597	38.7106	35.1152	8.59982	6.01005	4.81024	24.2505	40.8674	2.95577	7.60016	18.7237	40.064	WD repeat-containing	WD repeat-containing protein, putative
PF3D7_0321900	53.4862	64.7949	68.1497	33.6538	65.2967	46.145	90.1212	70.5422	54.1838	48.2913	57.2217	72.3694	41.4985		37.8051	47.4134	35.0086	55.3696	46.3496	49.8271	68.7418	53.6183	41.2682	32.4499	68.9134	44.1889	25.7609	CARL	cyclic amine resistance locus protein (CARL)
PF3D7_0322000	5218.79	3703.14	2753.39	2336.45	7425.13	7094.07	3062.35	3629.95	1178.84	6349.8	3682.04	2442.82	1986.93		3201.36	1390.69	420.442	1496	4468.8	3138.38	2220.23	449.821	499.063	2825.12	1625.15	775.507	390.945	CYP19A	peptidyl-prolyl cis-trans isomerase (CYP19A)
PF3D7_0322100	115.696	84.3207	43.468	40.0199	137.756	105.276	108.702	53.8204	20.9177	95.3865	79.2479	39.2763	53.9		68.4068	56.715	30.6554	30.5259	110.593	118.053	55.8728	32.902	10.8701	80.6703	62.9726	34.1193	19.6276	Prt1	RNA triphosphatase (Prt1)
PF3D7_0322200	2.28895	1.65359	0	1.52893	2.77271	1.05983	6.23716	0	7.10678	3.12639	2.59698	1.3063	1.79175		0.192569	1.88252	6.73566	1.61947	0	0.6882	3.10287	7.64914	5.57307	0.42959	1.80429	3.62338	4.71456	.	conserved Plasmodium protein, unknown function
PF3D7_0322300	189.199	283.07	206.69	119.899	89.7372	137.591	322.609	292.3	226.611	204.818	319.033	270.454	150.942		126.267	165.812	71.6832	24.5498	109.26	184.543	207.229	160.584	63.3719	126.716	148.688	112.969	57.2004	DGAT	diacylglycerol O-acyltransferase (DGAT)
PF3D7_0322400	68.7443	32.1592	19.5023	19.6687	53.132	44.5651	36.871	18.9074	38.1014	66.1653	40.8463	31.3854	29.2049		15.7314	6.33176	2.89697	9.75268	42.288	38.786	6.10263	3.54281	1.19849	26.0592	9.30567	5.06755	3.24357	eIF2	regulator of initiation factor 2 (eIF2)
PF3D7_0322500	94.2699	92.7328	173.994	108.817	46.828	62.2219	92.619	104.409	151.508	80.2862	122.922	153.478	145.432		37.2616	69.6988	134.067	69.2347	39.0233	48.5288	76.5864	110.109	196.877	49.9199	51.9715	116.742	129.712	IscA2	iron-sulfur assembly protein, putative (IscA2)
PF3D7_0322600	0.409829	0.591946	0.938359	0	0	0	1.48917	0.788471	0.953301	0.559534	0.464665	1.40327	0		0.10416	0.0927433	1.8235	0.438629	0.179834	0	0	1.27422	2.26324	0	0.389878	1.71972	0.510147	.	conserved Plasmodium protein, unknown function
PF3D7_0322700	5.02993	7.38872	2.38103	4.50501	18.481	9.39972	12.6058	6.00233	5.24106	8.28578	10.811	8.3141	6.10131		5.09325	4.22496	2.90962	2.80041	8.56921	5.95511	5.52426	3.93057	0.642021	4.70853	5.88006	1.77925	1.95259	.	conserved Plasmodium protein, unknown function
PF3D7_0322800	0	3.24975	0	9.15388	0	0	0	0	0	6.15014	5.12269	7.67878	0		0	0	4.56422	4.37032	0	1.84855	0	0	0	0	0	2.41354	0	.	conserved Plasmodium protein, unknown function
PF3D7_0322900	1973.01	1949.91	1259.54	718.924	2010.57	2321.56	1287.83	1330.13	478.272	2214.51	2050.44	1167.17	781.894		1375.26	844.66	202.102	444.391	1356.63	1381.45	981.964	227.655	157.896	1210.88	908.069	315.721	186.195	40S ribosomal S3A	40S ribosomal protein S3A, putative
PF3D7_0323000	0	426.271	0	0	0	0	0	1166.3	0	849.143	0	1000.03	0		819.818	460.538	194.784	126.1	654.84	513.667	597.64	147.484	105.884	387.207	868.306	258.655	158.401	TMA7	translation machinery-associated protein 7, putative (TMA7)
PF3D7_0323100	26.6828	24.9212	11.4023	9.96054	45.2372	17.7954	21.6538	9.58103	13.2387	30.5989	21.7799	13.3997	18.363		15.75	11.6899	10.6982	6.86278	24.6955	24.3168	11.6959	14.3974	16.3927	15.3813	22.8654	8.11643	4.87682	.	conserved Plasmodium protein, unknown function
PF3D7_0323200	57.1486	38.2874	22.4083	14.0103	18.5818	50.3199	50.6311	45.7197	16.2605	60.9687	39.5845	40.573	39.3374		34.4016	29.5486	4.54979	4.37216	31.7218	48.2661	44.6318	19.0805	15.0568	42.4899	19.5785	13.8258	5.10215	.	conserved Plasmodium protein, unknown function
PF3D7_0323300	5.69624	10.2942	9.81252	11.4527	5.17765	13.8409	12.9318	10.9916	3.32285	5.83984	8.08885	9.75343	10.0481		15.2568	14.4546	12.3873	4.46371	13.4439	28.4277	30.9185	23.81	2.5621	20.5059	14.6615	14.1138	1.7365	.	conserved protein, unknown function
PF3D7_0323400	3.60121	2.601	394.732	1222.17	3.11536	3.57364	1.40197	130.689	1033.06	4.9173	1.75023	299.463	1095.14		2.47915	14.5143	1337.06	2273.82	2.02699	2.56826	7.51964	482.326	3326.49	3.20631	12.9475	570.105	2329.85	RIPR	Rh5 interacting protein (RIPR)
PF3D7_0323500	182.062	137.745	274.541	586.819	124.336	174.261	210.889	194.207	1091.14	246.205	197.573	258.013	936.625		76.6933	47.7018	372.193	654.435	104.444	106.845	85.8465	210.033	994.201	68.4072	40.6987	214.501	798.193	SMN	survival motor neuron-like protein (SMN)
PF3D7_0323600	57.2502	44.4966	27.8447	17.3914	53.5927	60.2414	51.9985	31.7505	52.5344	72.281	52.1711	31.188	38.7129		23.8145	15.9129	7.63973	3.67318	42.2006	43.6999	26.1357	12.6804	11.0618	26.7914	15.9731	9.242	8.55769	.	conserved Plasmodium protein, unknown function
PF3D7_0323800	44.3409	39.9302	17.1493	23.0573	50.9149	40.7997	34.5235	18.8433	30.8241	47.1819	35.2682	31.5487	33.7931		19.6934	14.0154	8.29596	19.644	31.4695	33.6608	19.4969	18.7297	17.9525	20.5231	23.7664	12.0264	9.28693	.	conserved Plasmodium protein, unknown function
PF3D7_0323900	0	0	0	0	0	0	0	0	0	0	0	0	0		0	0	0	2.75026	0	0	0	0	2.36762	0	0	0	1.60429	VAR	erythrocyte membrane protein 1 (PfEMP1), exon 2, pseudogene (VAR)
PF3D7_0324000	0	0	0	0	0	0	0	0	0	0	0	0	0		0	0	0	0	0	0	0	0	0	0	0	0	0	EPF1	exported protein family 1 (EPF1)
PF3D7_0324100	12.5728	2.27582	7.25815	0	22.8858	21.7971	14.2632	0	14.7465	25.8327	3.58268	0	0		0	0	0	0	0	0	0	0	0	0	0	0	0	MC-2TM	Pfmc-2TM Maurer's cleft two transmembrane protein (MC-2TM)
PF3D7_0324200	0	0	0	0	0	0	0	0	0	0	0	0	0		0	0	0	0	0	0	0	0	0	0	0	0	0	EPF3	exported protein family 3 (EPF3)
PF3D7_0324300	0	0	0	0	0	0	0	0	0	0	0	0	0		0	0	0	0	0	0	0	0	0	0	0	0	0	EPF4	exported protein family 4 (EPF4)
PF3D7_0324400	0	0	0	0	0	0	0	0	0	0	0	0	0		0	0	0	0	0	0	0	0	0	0	0	0	0	RIF	rifin (RIF)
PF3D7_0324500	0	0	0	0	0	0	0	0	0	0	0	0	0		0	0	0	2.13657	0	0	0	0	0	0	0	0	0	RIF	rifin (RIF)
PF3D7_0324600	0	0	0	0	0	0	0	0	0	0	0	0	0		0	0	0	0	0	0	0	0	0	0	0	0	0	stevor	stevor
PF3D7_0324700	0	0	0	0	0	0	0	0	3.09817	0	0	0	0		0	0	0	0	0	0	0	0	0	0	0	0	0	VAR	erythrocyte membrane protein 1 (PfEMP1), exon 2, pseudogene (VAR)
PF3D7_0324800	0	1.23742	3.9342	0	0	0	0	9.9151	3.99673	2.34013	0	0	4.02776		0	0.374977	1.84899	1.77611	0	0	0.970809	0	3.05938	0.470554	0.797233	0	0	RIF	rifin (RIF)
PF3D7_0324900	12.9904	24.1718	58.3139	67.9069	17.5449	16.662	30.638	61.0105	62.7275	15.6862	23.785	62.0135	83.2058		0.700627	1.98666	4.74126	2.41562	0.880091	0.798981	2.79405	3.70271	10.154	1.13997	2.62098	3.7606	5.61583	VAR	erythrocyte membrane protein 1, PfEMP1 (VAR)
PF3D7_0400100	6.51747	15.4413	41.9431	32.9661	8.13824	9.90546	14.8024	32.1118	29.8278	6.95001	12.9265	35.5651	44.9009		1.19544	1.89957	5.6905	5.25762	1.97523	1.02483	3.96114	3.65809	9.04053	0.814179	1.94404	6.26262	5.85585	VAR	erythrocyte membrane protein 1, PfEMP1 (VAR)
PF3D7_0400200	228.994	424.096	973.106	1088.75	591.237	450.752	555.45	1259.56	1146.01	321.654	456.269	1184.37	1191.94		5.45571	11.0358	37.3991	35.9312	7.38032	4.15981	20.5371	16.6354	50.6309	4.7606	16.1111	37.3445	49.5829	PfEMP1	erythrocyte membrane protein 1 (PfEMP1), exon 2, pseudogene
PF3D7_0400300	0	0	0	3.45714	0	0	0	0	0	0	0	0	0		0	0	0	0	0	0	0	0	0	0	0	0	0	RIF	rifin (RIF)
PF3D7_0400400	0.154538	0	0.353557	0.308733	0.187115	0.429495	0	0.594191	0	0	0	0.529125	0.362397		0	0	0	0	0	0	0	0	0	0	0	0	0	VAR	erythrocyte membrane protein 1, PfEMP1 (VAR)
PF3D7_0400500	0	1.1946	0	0	0	0	0	0	0	0	0	2.8291	0		0	0	0	1.7171	0	0	0	1.24941	8.8726	0	0	1.91464	4.01103	RIF	rifin (RIF)
PF3D7_0400600	0	0	0	0	0	0	0	0	0	0	0	0	0		0	0	0	0	0	0	0	0	0	0	0	0	0	PfEMP1	erythrocyte membrane protein 1 (PfEMP1), exon 1, pseudogene
PF3D7_0400700	0	0	0	0	0	0	0	0	0	0	0	0	0		0	0	0	0	0	0	0	1.25702	0	0	0	0	0	RIF	rifin (RIF)
PF3D7_0400800	2.33414	0	0	0	0	0	0	0	0	0	0	0	0		0	0	0	0	0	0	0	0	0	0	0	0	0	stevor	stevor
PF3D7_0400900	0	0	0	0	2.40338	0	0	0	0	0	0	0	0		0	0	0	0	0	0	0	0	0	0	0	0	0	RIF	rifin (RIF)
PF3D7_0401000	0	0	0	0	0	0	0	0	0	0	0	0	0		0	0	0	0	0	0	0	0	0	0	0	0	0	RIF	rifin (RIF)
PF3D7_0401100	0	0	0	0	0	0	0	0	0	0	0	0	0		0	0	0	0	0	0	0	0	0	0	0	0	0	.	Plasmodium exported protein, unknown function, fragment
PF3D7_0401200	0	0	0	0	0	0	0	0	0	0	0	0	0		0	0	0	0	0	0	0	0	0	0	0	0	0	RIF	rifin (RIF)
PF3D7_0401300	0	0	0	0	0	0	0	0	0	0	0	0	0		0	0	0	0	0	0	0	0	0	0	0	0	0	RIF	rifin (RIF)
PF3D7_0401400	0	0	0	0	7.21014	0	0	3.83125	0	0	0	0	0		0	0	0	0	0	0	0	0	3.52251	0	0	0	0	RIF	rifin (RIF)
PF3D7_0401500	2.13514	1.54447	0	4.30834	12.9453	5.92645	1.93844	0	0	2.92111	0	0	0		0	0.463049	0	0	0.902261	0	1.1986	0	0	0	0	2.44254	2.56691	stevor	stevor, pseudogene
PF3D7_0401600.1	142.929	50.9876	3.72908	112.173	249.764	144.844	74.1159	71.7153	86.726	172.63	1.75555	2.7595	139.8		16.5103	0.367898	85.9627	122.768	59.1088	0.673807	1.02119	1.332	69.2792	19.8257	0.858572	43.8569	237.866	RIF	rifin (RIF)
PF3D7_0401600.2	0.00722885	0.0247218	34.8189	0.0395584	0.0389977	30.4806	0.0444247	0.0151315	0.0185379	0.00767799	53.3085	45.0798	0.0538408		0.00154934	6.54439	0.00409545	32.8698	0.0777249	25.4843	9.50345	16.8931	73.2084	0.00977086	0.869975	0.00105364	0.00737444	RIF	PIR protein (RIF)
PF3D7_0401700	20.7978	3.00673	3.18424	5.57435	60.4922	26.9526	6.29554	5.35032	6.46975	28.4282	3.15001	7.12219	6.52156		0	0	4.52654	5.79981	1.78639	0	0.79294	1.05461	9.98661	1.15292	0	4.04579	6.768	.	Plasmodium exported protein, unknown function, pseudogene
PF3D7_0401800	11.6564	8.42323	136.144	138.232	29.5301	16.1884	12.5113	100.087	229.694	21.7182	8.42078	90.717	199.217		17.8154	38.4579	232.319	260.195	27.5014	23.2437	53.1589	197.275	559.342	20.4315	36.4123	205.277	416.544	PfD80	Plasmodium exported protein (PHISTb), unknown function (PfD80)
PF3D7_0401900	1.15933	0	3.98375	26.6918	0	0	1.05308	0	9.44339	0	0	0	12.2461		0	0	0	1.23576	0.253399	0	0	0.448856	0	0	0	0	2.15714	ACS6	acyl-CoA synthetase (ACS6)
PF3D7_0402100	26.7433	11.1489	566.305	1991.7	21.1858	18.5708	8.40763	29.7373	810.235	37.9446	18.6817	288.822	2018.18		5.4234	5.50064	1489.36	4179.55	13.3564	6.91207	10.6841	63.8733	1527.25	5.75292	7.75053	543.113	5241.83	.	Plasmodium exported protein (PHISTb), unknown function
PF3D7_0402200	0.243908	0.352239	5.02356	28.762	0.886028	0.677832	1.10791	6.09735	56.1393	0.332938	0.276454	6.68102	21.7394		0.124388	1.6074	183.011	556.159	0.966813	0.557287	3.44638	102.95	503.422	0.278293	3.95519	78.2926	337.55	SURF4.1	surface-associated interspersed protein 4.1 (SURFIN 4.1), pseudogene (SURF4.1)
PF3D7_0402300	0.180903	0	15.3146	96.5076	1.97137	0.754139	0.164347	5.21711	126.992	0.493834	0.615053	26.6341	75.0921		0.277119	0.535281	190.952	466.272	1.91489	0.248399	0.320037	36.4658	267.804	0.155054	0.604576	61.7727	383.716	RH1	reticulocyte binding protein homologue 1 (RH1)
PF3D7_0402400	1613.81	1618.07	2383.69	2550.76	1163.28	1353.24	1096.1	1975.35	3625.8	1831.19	1784.58	2337.84	2738.3		567.053	804.038	1596.11	2231.1	697.093	790.211	1112.14	1797.39	3384.09	656.977	840.765	1428.74	3045.06	GEXP18	Plasmodium exported protein, unknown function (GEXP18)
PF3D7_0402500	0	0	0	0	2.40338	2.7513	0	3.83125	0	0	0	0	0		0	0	0	0	0	0	0	0	0	0	0	0	0	RIF	rifin, pseudogene (RIF)
PF3D7_0402600	2.21611	0	0	0	10.7496	6.15087	0	0	0	3.03218	0	0	0		0	0	0	0	0	0	0	0	0	0	0	0	0	stevor	stevor
PF3D7_0402700	0	0	0	0	0	0	0	0	0	0	0	0	0		0	0	0	0	0	0	0	0	0	0	0	0	0	RIF	rifin, pseudogene (RIF)
PF3D7_0402800	0	0	0	0	0	0	0	0	0	0	0	0	0		0	0	0	0	0	0	0	0	0.610261	0	0	0	0.412594	PfEMP1	erythrocyte membrane protein 1 (PfEMP1), pseudogene
PF3D7_0402900	0	0	34.8229	124.663	0	0	0	29.1709	35.414	0	0	25.1609	35.3519		0	4.8918	172.3	339.81	0	0	0	0	60.9556	0	0	6.32411	155.132	.	probable protein, unknown function
PF3D7_0403000	0	0	0	0	0	0	0	0	0	0	0	0	0		0	0	0	0	0	0	0	0	0	0	0	0	0	tRNA Asparagine	tRNA Asparagine
PF3D7_0403100	49.5709	51.3603	40.7546	28.138	22.6624	44.1675	48.4206	32.4395	39.224	44.7214	58.3837	60.8518	37.3541		26.5848	28.8269	19.5343	5.93132	40.161	54.5989	38.9524	38.8004	17.013	35.9172	33.5262	22.6561	12.67	regulator of chromosome condensation	regulator of chromosome condensation, putative
PF3D7_0403300	59.5343	43.22	27.7357	36.7403	50.6821	41.2098	48.5823	46.5624	98.6	57.2794	54.5764	71.4033	42.4533		25.904	22.4603	11.7628	16.8699	41.8571	73.6184	64.1591	28.8077	19.453	62.2681	41.5604	15.4598	0	.	conserved Plasmodium protein, unknown function
PF3D7_0403400	4.33472	6.56223	1.59946	5.0279	20.1471	13.6017	12.4494	6.72016	4.22483	6.10707	8.55665	4.78763	2.29525		8.39634	6.9773	6.25998	16.5695	14.6296	11.6603	9.16253	8.42001	4.40289	8.39826	7.21472	4.13837	4.72572	.	conserved Plasmodium protein, unknown function
PF3D7_0403500	60.9877	62.1813	82.6465	94.3901	39.8039	45.5926	69.58	84.525	167.921	59.8632	47.9786	88.3627	69.9048		54.0113	59.4917	96.6195	74.9137	45.4928	66.3666	65.887	149.289	280.475	47.9014	56.9555	86.2835	131.207	ubiquitin specific protease	ubiquitin specific protease, putative
PF3D7_0403600	19.4151	24.8147	13.6922	19.4512	16.2818	20.7454	23.0609	40.2656	43.4693	23.4581	40.6655	30.6835	50.8523		27.9022	25.4694	14.0136	9.51354	35.45	36.0493	44.2687	53.5747	69.5689	25.2368	21.5492	20.3999	30.4635	.	conserved Plasmodium protein, unknown function
PF3D7_0403700	100.589	78.5004	68.9945	61.7859	170.761	100.97	104.037	73.5236	83.7692	108.304	80.7997	54.0535	77.5847		39.3081	23.5673	15.4042	42.1063	69.0918	45.0663	33.7229	21.53	33.5406	31.8546	27.4459	19.6288	19.066	CGI-201	CGI-201 protein, short form
PF3D7_0403800	3.13844	15.8713	100.719	336.502	7.6036	6.53912	19.2417	42.3126	246.669	8.57357	7.12188	114.183	237.7		4.15681	19.7001	234.524	472.722	2.39008	5.30491	20.5011	48.9873	343.694	6.40213	18.5479	91.7001	476.852	alpha/beta hydrolase	alpha/beta hydrolase, putative
PF3D7_0403900	16.4017	23.0146	53.6582	42.1953	13.6209	14.9745	33.2039	18.9364	94.8518	21.7547	26.0377	48.9397	74.7817		12.7291	27.6375	71.3191	43.5734	15.4022	13.627	32.3683	83.3041	128.36	11.829	24.2734	58.8962	75.7413	SET8	SET domain protein, putative (SET8)
PF3D7_0404000	14.6488	0	835.75	1838.78	0	20.1818	13.256	350.05	1027	40.7121	0	377.414	1308.02		2.90156	97.836	1230.71	1101.45	0	0	113.588	769.578	3758.93	0	50.5903	1018.18	1861.58	.	conserved Plasmodium protein, unknown function
PF3D7_0404100	0	0.172049	0	1.42864	0.577035	0	0	0.916366	1.66186	0	0.270064	0.815832	0.558864		0.243056	2.70773	9.57888	2.30464	0.104955	0.108898	2.80603	15.2456	10.568	0.543805	1.59112	5.31021	5.65524	ApiAP2	transcription factor with AP2 domain(s), putative (ApiAP2)
PF3D7_0404200	37.0632	53.7797	61.5427	32.5691	12.8715	21.9996	76.8288	51.6663	100.021	43.629	42.4196	63.4962	50.2654		18.405	32.006	10.6027	5.07192	33.5278	34.2942	30.3377	51.924	26.3041	34.7901	25.668	27.9411	23.96	.	conserved Plasmodium protein, unknown function
PF3D7_0404400	18.3473	60.299	118.85	67.1528	12.1309	27.7861	48.4644	90.1817	81.791	15.9645	77.724	99.9608	78.5036		11.1676	35.1218	16.2343	19.0608	8.54348	22.0641	51.1488	51.6955	26.8617	11.4776	26.4364	32.8447	4.04791	P36	6-cysteine protein (P36)
PF3D7_0404500	5.07758	4.58739	14.571	10.2009	3.07652	8.81345	9.22233	17.1384	11.8422	5.20461	8.6498	13.0409	11.938		0.951678	1.9682	4.15497	5.32451	2.73278	2.8264	2.18428	5.80808	11.4587	1.05859	2.97759	1.48633	1.55273	P52	6-cysteine protein (P52)
PF3D7_0404600	3.22719	1.21161	2.65776	1.28928	18.2866	6.45781	5.86379	2.72963	4.20015	3.87601	1.4628	1.98892	2.72427		2.11145	1.76522	5.20245	1.11277	7.12499	3.19474	2.36298	8.88577	5.50059	2.03113	1.357	4.60152	6.62628	.	conserved Plasmodium membrane protein, unknown function
PF3D7_0404700	3.00428	53.3829	341.385	407.84	0	0.834711	50.7582	171.181	594.348	1.64105	42.9346	283.921	544.448		6.08538	97.4309	516.411	352.078	1.3127	11.1558	108.312	420.865	686.079	3.90644	99.7225	378.345	518.528	DPAP3	dipeptidyl aminopeptidase 3 (DPAP3)
PF3D7_0404800	0	6.0407	40.7529	73.3919	1.26605	2.90243	16.1334	40.2818	82.8025	4.28316	4.74482	28.6257	56.4764		9.17974	10.4734	68.7491	51.7737	6.78193	9.35874	12.6577	54.4546	121.346	10.2234	10.8235	36.9307	82.1748	.	conserved Plasmodium protein, unknown function
PF3D7_0404900	113.78	457.313	1419.22	1805.47	22.3108	111.498	355.523	1534.76	1723.1	114.395	509.671	1186.16	1897.98		132.764	336.877	884.766	606.597	60.7019	135.001	503.547	846.104	2158.51	114.666	353.317	794.544	1002.91	P41	6-cysteine protein (P41)
PF3D7_0405000	59.5613	51.346	59.9307	62.9073	58.2382	72.5608	42.7061	48.3382	82.8025	75.6692	60.4964	69.775	93.3088		20.1954	17.9211	43.5411	55.0784	30.2926	33.6915	25.3154	33.6337	62.5691	22.1995	17.2192	33.8531	44.9393	ATP-dependent RNA helicase	ATP-dependent RNA helicase, putative
PF3D7_0405100	49.8825	49.0169	154.468	46.6192	103.983	21.0189	68.7137	86.5293	73.2327	32.3773	52.8482	114.8	87.3043		49.1535	71.6176	99.6061	94.9626	50.4164	58.4222	91.8058	122.043	127.954	39.3716	107.551	97.0629	92.632	SEC24B	protein transport protein Sec24B (SEC24B)
PF3D7_0405200	59.195	150.448	302.019	341.988	65.5368	90.7164	236.368	283.255	577.97	86.4549	159.877	361.719	541.988		16.9153	75.744	393.031	299.277	9.7204	23.3233	114.281	387.376	565.133	17.6992	76.9135	355.533	457.966	MAg-1	ag-1 blood stage membrane protein homologue (MAg-1)
PF3D7_0405300	0	0.399702	0.633431	3.31953	1.34055	0.769129	1.00571	1.59679	5.14815	0	0.94115	2.84291	3.24604		0.141053	0.816946	1.23518	0.594327	0	0	0.81403	3.45234	2.5551	0.157759	0	1.66526	3.45455	LISP2	6-cysteine protein (LISP2)
PF3D7_0405400	42.9681	26.9452	28.9835	10.9447	197.949	38.5367	76.9832	23.0383	15.1205	39.2538	37.6367	28.4274	16.4597		27.5401	20.734	17.0399	42.7514	49.2381	40.1266	28.7779	23.4113	16.7929	24.5584	47.1654	18.3884	10.0646	PRPF8	pre-mRNA-processing-splicing factor 8, putative (PRPF8)
PF3D7_0405500	173.863	123.525	60.6263	99.8695	183.137	159.227	95.2657	89.1045	69.2862	202.238	142.124	67.4209	92.9894		63.9029	35.3065	20.5545	22.9921	101.477	76.52	46.5682	23.9552	11.3347	74.6919	23.858	12.7468	15.4251	.	conserved Plasmodium protein, unknown function
PF3D7_0405600	140.209	107.472	48.1651	67.5475	91.3488	101.652	60.7969	84.9655	39.1442	114.514	116.64	71.6703	88.7329		98.3115	66.7825	24.6634	15.0692	97.3629	81.2754	38.8073	39.1853	3.70971	112.872	48.4508	27.5615	22.6616	.	conserved Plasmodium membrane protein, unknown function
PF3D7_0405700	7.60512	3.71474	4.09481	4.91719	26.272	6.52707	8.12826	2.15052	4.16003	7.02234	5.32387	2.68053	4.72159		4.05121	2.89884	4.99736	2.88568	8.9689	5.52241	3.82101	6.28537	5.78908	3.70251	4.37539	2.56091	4.472	lysine decarboxylase	lysine decarboxylase, putative
PF3D7_0405800	637.055	851.575	514.582	344.916	315.698	709.969	625.65	431.143	752.011	846.477	926.361	558.543	751.308		305.859	244.692	92.8325	66.303	262.562	376.066	393.115	203.688	191.62	321.846	132.055	125.468	79.6731	.	conserved Plasmodium protein, unknown function
PF3D7_0405900	3.15255	101.35	738.923	1017.22	1.90945	3.28425	89.4823	541.917	1193.02	4.30607	109.098	677.385	1156.83		11.3327	336.555	1732.36	889.427	5.14422	9.94613	320.312	1338.83	2111.54	6.65207	250.39	1772.41	1634.5	ASP	apical sushi protein (ASP)
PF3D7_0406000	99.4298	167.671	532.476	418.354	60.2409	80.5446	159.098	497.576	505.066	109.995	186.826	421.555	628.833		57.7788	158.434	282.081	176.614	72.5066	72.3689	221.81	435.902	640.193	54.4074	150.139	373.698	372.752	.	conserved Plasmodium protein, unknown function
PF3D7_0406100	311.66	321.531	662.082	527.786	433.937	441.273	307.455	773.089	270.755	324.033	374.734	475.033	525.801		239.372	253.957	221.593	164.231	266.55	243.026	356.542	164.206	231.931	170.412	276.002	272.968	166.103	V-type proton ATPase subunit B	V-type proton ATPase subunit B
PF3D7_0406200	3409.08	3247.05	8352.93	19917.6	4042.11	4416.22	2513.97	13825.7	6792.85	2562.55	3904.22	7240.57	13169.9		80.4648	52.9596	78.4395	133.964	95.2429	106.394	61.1635	98.0028	296.518	59.355	49.4098	44.2362	145.693	Pfs16	sexual stage-specific protein precursor (Pfs16)
PF3D7_0406400	44.8561	70.6534	255.501	362.972	51.2118	54.9112	26.3461	250.374	234.837	43.3448	81.1234	144.599	367.191		33.3988	49.1863	198.352	115.265	41.918	26.1355	73.1552	121.102	305.054	19.8618	43.6102	236.802	194.731	cGloII	cytosolic glyoxalase II (cGloII)
PF3D7_0406500	5.01325	6.0328	5.35262	21.3674	65.7593	42.9594	9.10895	11.2445	19.8094	4.10552	9.65833	10.585	13.3241		13.1443	17.9591	42.0557	52.1709	45.1938	21.5001	22.1803	50.8046	42.687	13.7549	15.8802	47.503	44.3195	.	conserved Plasmodium protein, unknown function
PF3D7_0406600	13.9565	10.1417	0	43.2779	8.49443	9.65463	0	0	16.5603	0	8.01082	11.9589	0		10.9845	5.41978	0	0	2.6714	10.8874	7.00135	0	0	11.8952	0	7.07475	0	.	conserved Plasmodium protein, unknown function
PF3D7_0406700	21.4856	42.6811	20.0013	6.7242	34.1574	21.4522	46.9603	31.0258	25.0088	17.4225	35.7974	27.5887	31.5281		17.9952	30.3403	22.2736	14.9965	25.4837	30.9577	42.2265	39.4322	20.8865	22.3558	32.1203	24.7739	15.7949	.	conserved Plasmodium protein, unknown function
PF3D7_0406800	108.819	58.1933	76.2915	66.906	80.333	111.609	68.7207	77.8156	60.8951	116.544	75.385	93.1752	66.9141		64.2505	40.3054	52.9105	29.0198	76.5954	53.3262	67.3455	81.0273	137.563	46.732	62.1713	51.1052	65.1146	.	conserved Plasmodium protein, unknown function
PF3D7_0406900	0	0.225087	0	1.24641	2.26472	1.2993	0.283164	0	0.724832	0	0	0.533633	0.73122		0	0	0.347499	1.67197	0.27415	0.426575	0.549579	0.728455	0.575069	0.266274	0	0.187364	0	.	conserved Plasmodium protein, unknown function
PF3D7_0407000	46.2264	13.3678	17.7022	30.9989	29.882	29.9503	22.3874	2.97433	39.5639	56.878	31.5158	39.5764	29.0009		21.8337	11.5272	5.01329	27.2946	32.3174	36.1236	16.6786	11.6806	2.76508	23.8259	14.3953	4.47748	7.4982	.	conserved Plasmodium protein, unknown function
PF3D7_0407100	54.6786	50.8441	35.9412	35.431	49.7203	35.2364	37.2333	22.6441	31.9482	45.4082	51.0764	36.7835	36.7891		23.1173	23.8212	10.4935	20.1538	25.6819	37.6239	25.327	16.138	3.47245	24.02	21.75	7.85689	11.7811	methyltransferase	methyltransferase, putative
PF3D7_0407200	20.9828	24.332	29.1674	25.6716	50.9656	81.4298	11.4218	8.16401	49.3816	34.5335	23.9655	21.5651	29.8036		24.8055	13.8712	12.8955	28.82	37.3633	20.9043	22.4215	12.0257	49.7729	22.8373	7.52329	0	38.7769	PTH2	peptidyl-tRNA hydrolase 2, putative (PTH2)
PF3D7_0407300	36.9333	14.841	14.1659	12.4155	22.391	22.7822	13.0401	7.93315	4.79697	33.6825	11.6689	0	14.499		11.6167	1.33764	2.20036	16.902	20.8467	17.0294	3.4626	4.61458	3.64061	9.51144	4.75363	1.17623	7.41253	transcription factor	transcription factor, putative
PF3D7_0407400	67.7718	49.5102	32.1614	0	0	37.3668	12.2677	26.9464	0	56.4318	31.4021	0	0		16.3853	11.5421	0	11.0505	9.21269	51.0707	5.95629	8.14751	0	28.9951	15.8466	0	26.5577	.	conserved Plasmodium protein, unknown function
PF3D7_0407500	63.1811	28.8519	34.3952	33.4694	30.2312	60.0131	22.6459	16.0527	19.4122	54.5619	37.7939	19.929	23.4763		23.0916	17.5076	1.79832	5.18261	34.0698	36.662	12.2763	2.51405	2.97554	29.7514	8.52664	3.85241	0	mitochondrial carrier	mitochondrial carrier protein, putative
PF3D7_0407600	0	0.661566	0	0	0.554682	0.636328	0	0	1.06553	0	0	0	0		0	0.207042	1.01783	0.489628	0	0.208158	0	0	0.842176	0	0.217687	0	1.13912	.	conserved Plasmodium protein, unknown function
PF3D7_0407700	6.71994	26.4473	45.3789	120.262	13.427	17.2734	40.2905	55.5806	178.155	7.79775	38.4708	86.2838	90.6493		11.8017	63.7601	346.297	196.695	17.5737	19.4537	65.914	308.427	527.233	14.3425	50.7235	311.222	412.174	.	conserved Plasmodium protein, unknown function
PF3D7_0407800	4.71494	29.0396	63.4768	114.211	6.38105	7.32213	83.3983	47.4714	123.172	4.92181	40.2405	73.5967	101.49		5.93667	50.19	284.686	312.973	3.29565	8.48427	59.2223	273.523	458.322	5.69124	86.5955	218.271	321.601	.	conserved Plasmodium protein, unknown function
PF3D7_0407900	29.6392	21.4143	295.826	880.906	85.5414	43.5893	41.964	100.765	1169.64	26.1983	29.6779	261.192	1107.79		21.5158	27.6904	852.144	1578.85	47.7072	33.7185	34.3437	333.98	2956.78	23.0058	22.2251	514.904	2449.78	AAA family ATPase	AAA family ATPase, putative
PF3D7_0408000	19.6011	7.10775	477.86	1584.37	23.8176	20.3658	17.7785	95.525	1121.05	0	16.813	310.6	1568.63		1.14375	10.9582	1137.67	2381.29	7.81943	8.00606	7.72703	124.566	2748.94	2.499	13.0359	352.503	1653.14	.	conserved Plasmodium protein, unknown function
PF3D7_0408100	1.98971	1.79633	0	11.9456	16.2659	6.21969	6.32599	3.829	13.8885	3.39602	3.38448	7.66454	12.8416		2.52409	8.42392	17.1188	31.876	5.01049	7.45295	8.14676	21.2238	28.329	4.08836	9.68713	14.5756	32.7581	.	conserved Plasmodium protein, unknown function
PF3D7_0408200	2.826	6.8064	2.16039	17.0043	7.9887	2.61669	8.55568	7.26055	6.5843	3.86076	6.41484	6.45135	4.42615		2.13226	3.99669	14.4946	10.9503	3.67662	4.65223	4.35832	13.7477	20.5587	4.22405	4.44247	8.90312	17.3987	.	conserved Plasmodium protein, unknown function
PF3D7_0408300	146.342	109.902	181.244	215.508	106.906	145.839	122.651	163.13	227.963	166.792	134.395	147.784	172.279		72.7527	66.7399	94.9278	71.7702	114.805	92.1845	85.8577	101.655	230.587	77.0692	84.5591	74.56	108.826	zinc finger	zinc finger, RAN binding protein, putative
PF3D7_0408400	41.3187	25.1981	26.6803	28.5377	46.9416	26.8944	30.4874	22.4151	30.1162	40.5888	38.1282	11.0542	21.2517		15.8045	6.86039	4.22432	0	30.007	21.2633	10.3628	5.90505	0	15.7843	12.7164	4.53293	0	.	conserved Plasmodium protein, unknown function
PF3D7_0408500	41.4996	51.2214	59.4705	39.8682	37.7057	30.0217	67.533	88.2752	38.264	46.0604	72.6027	68.0919	46.7086		33.5374	36.1723	22.8453	17.3914	40.9378	39.6701	53.6064	34.5923	18.9019	30.5896	55.9288	25.078	12.7951	FEN1	flap endonuclease 1 (FEN1)
PF3D7_0408600	16.0013	15.6854	30.1099	37.7544	13.8431	20.6417	13.4968	26.3996	29.2593	15.6076	15.5554	27.3951	41.5843		7.23898	2.70478	16.4674	33.5099	13.9925	10.1002	7.00632	3.98337	44.0204	7.11307	4.60902	4.09248	26.2333	SIAP1	sporozoite invasion-associated protein 1 (SIAP1)
PF3D7_0408700	1.35147	0	0	5.41404	0.818499	0.938693	0.613791	1.30106	3.14622	0.922868	0.766546	3.47074	1.58655		0.683369	0.9114	0.74715	0.718635	0.29477	1.2217	5.50836	0.522128	0	0.762608	0.960131	0	0	PLP1	sporozoite micronemal protein essential for cell traversal (PLP1)
PF3D7_0408800	0	0	0	0	0	0	1.8999	0	0	0	2.3804	0	0		0	0	2.24213	0	0	0	0	0	0	0	0	0	0	.	conserved Plasmodium protein, unknown function
PF3D7_0408900.1	71.9251	33.7166	0.003002	14.1504	52.4416	73.2434	41.6888	5.61508	7.75452	58.0305	16.0052	23.2608	16.8549		25.2198	11.5456	1.05028	6.17101	39.5669	22.3242	29.4753	4.10309	2.0713	19.1392	9.80223	11.4263	1.24041	KAE1	tRNA N6-adenosine threonylcarbamoyltransferase (KAE1)
PF3D7_0408900.2	127.382	80.0506	53.8173	14.3758	175.91	86.0621	128.752	39.587	31.2755	171.975	102.863	47.0006	34.2901		32.3828	27.4597	9.10605	6.24404	83.4802	55.3488	15.158	24.9299	5.564	40.6375	26.9988	3.93436	7.0318	KAE1	tRNA N6-adenosine threonylcarbamoyltransferase (KAE1)
PF3D7_0409000	0.420197	1.06191	2.40376	0.839693	1.01759	0.87583	3.81738	2.82781	1.46523	1.1471	2.38118	1.79841	1.971		3.48459	4.63517	2.81722	0.903783	3.98193	3.93971	4.20927	7.54596	1.55408	3.4789	4.31114	3.16622	3.41383	.	conserved Plasmodium protein, unknown function
PF3D7_0409100	154.319	139.805	187.319	222.242	123.301	144.426	143.198	140.132	156.41	165.027	165.05	164.66	202.374		98.0977	89.7518	171.389	314.211	104.827	124.463	106.235	120.64	344.373	91.7344	99.9172	109.125	297.731	PRPF31	U4/U6 small nuclear ribonucleoprotein PRP31, putative (PRPF31)
PF3D7_0409200	162.186	129.943	164.515	214.683	169.113	158.872	114.177	143.066	108.489	156.361	125.648	129.162	171.442		69.453	41.7849	89.1876	207.048	92.0506	78.9663	61.3148	53.7047	170.283	63.6265	60.7636	61.113	133.828	SOF1	protein SOF1, putative (SOF1)
PF3D7_0409300	28.3445	9.23284	11.4579	8.90042	31.6372	20.8469	12.6212	1.06971	12.9336	31.1159	19.5398	5.70908	19.5679		7.04227	4.76177	9.85884	24.3029	10.2096	11.8424	5.51817	8.18117	15.2951	8.4932	4.21978	3.31815	18.6233	.	conserved Plasmodium protein, unknown function
PF3D7_0409400	130.551	72.4595	51.5411	60.669	254.513	121.288	85.5941	59.9605	54.3751	188.966	94.1873	38.4867	79.2016		39.4174	17.9894	47.5944	65.9043	85.2557	57.9495	34.0676	29.2704	81.9083	49.7688	29.8015	26.1016	61.8428	DnaJ	heat shock protein 40 (DnaJ)
PF3D7_0409500	272.154	220.645	122.908	69.6368	139.195	216.221	161.419	188.287	143.223	309.713	264.572	226.269	88.8309		120.374	84.0442	51.146	18.0174	152.07	152.965	119.099	107.251	73.3446	134.114	80.7903	56.6339	28.6884	.	conserved Plasmodium protein, unknown function
PF3D7_0409600	58.3666	53.7471	77.9741	59.3722	121.936	61.4926	82.1802	36.5029	73.5573	57.1143	47.4332	64.9516	75.3374		43.4475	56.5761	116.661	68.5889	72.8681	68.4778	68.868	115.112	118.873	43.7103	73.2488	92.2307	79.189	RPA1	replication protein A1, large subunit (RPA1)
PF3D7_0409800	200.575	198.451	644.172	732.697	193.165	164.28	157.877	315.215	759.895	264.207	182.147	531.855	870.114		57.0749	163.873	638.62	395.935	82.3647	92.6217	140.674	454.999	847.643	74.2127	129.821	507.35	591.698	zinc finger	zinc finger protein, putative
PF3D7_0410000	14.3565	10.3707	330.556	709.348	31.467	18.9934	10.5565	142.162	630.255	21.4745	10.0818	184.931	711.076		0.345628	13.5209	404.329	449.227	1.49083	0.308935	12.7353	204.391	839.174	0.771375	7.12242	231.013	695.6	EVP1	erythrocyte vesicle protein 1 (EVP1)
PF3D7_0410100	0	0	0	0	0	0	0	0	0	0	0	0	0		0	0	0	0	0	0	0	0	0	0	0	0	0	tRNA Serine	tRNA Serine
PF3D7_0410200	0	0	0	0	0	0	0	0	0	0	0	0	0		0	0	0	0	0	0	0	0	0	0	0	0	0	tRNA Isoleucine	tRNA Isoleucine
PF3D7_0410300	36.2149	49.6122	57.2234	35.0097	54.4522	36.4308	70.3285	75.7278	18.8937	41.7821	52.4093	54.5193	46.9065		30.0241	31.9024	12.4413	16.6212	33.54	32.4971	37.8598	22.2184	13.7254	23.8133	32.5569	12.6506	5.41679	PPM1	protein phosphatase PPM1, putative (PPM1)
PF3D7_0410400	69.0198	91.5121	92.6159	77.2866	90.6523	114.429	52.2216	48.163	62.725	83.9129	100.284	75.5087	90.289		69.0806	56.0101	16.4964	35.6449	61.8618	76.4612	63.8413	14.4147	3.41184	75.0043	46.2921	17.6481	4.62981	RRP4	exosome complex component RRP4, putative (RRP4)
PF3D7_0410500	14.0884	10.2042	24.428	57.2578	12.8258	14.6511	12.7844	34.1916	66.174	9.65326	4.01749	12.065	74.9219		0	2.95633	29.2741	14.03	1.44539	1.48526	15.2958	74.2094	199.766	0.927187	1.59501	23.3161	90.6629	.	conserved Plasmodium protein, unknown function
PF3D7_0410600	274.674	114.557	544.368	1091.58	294.14	228.183	83.7334	434.036	637.374	315.39	123.131	422.285	868.835		81.9985	58.884	518.69	460.866	149.53	92.0627	67.7464	270.817	1043.38	84.2881	48.3427	421.179	744.307	.	conserved Plasmodium protein, unknown function
PF3D7_0410700	53.1999	131.559	136.23	219.333	87.9375	73.9044	199.549	140.973	333.613	74.3613	134.885	245.385	255.662		33.8961	86.0706	337.396	337.868	31.1588	52.1172	112.386	314.693	651.193	33.063	104.724	289.779	423.502	RbgA	ribosome biogenesis GTPase A, putative (RbgA)
PF3D7_0410900	19.0032	9.56662	6.59588	3.4586	32.7808	15.9999	18.831	3.32528	13.4018	25.1637	17.6341	7.88717	8.11035		10.7949	6.09928	1.91445	3.68325	20.3922	18.2655	8.06769	4.45945	5.28016	13.0305	9.5612	1.71806	1.42876	.	conserved Plasmodium protein, unknown function
PF3D7_0411000	5.23736	4.03427	3.99646	5.58575	12.2618	7.27694	3.80622	4.02975	4.0601	6.67331	4.74994	7.77084	6.55324		3.82039	2.84884	3.88923	7.859	6.44354	3.34163	5.94522	6.79416	9.65427	2.97986	2.16116	6.0801	6.09231	.	conserved Plasmodium protein, unknown function
PF3D7_0411100	227.009	212.981	103.308	143.831	121.985	232.178	151.955	137.363	131.181	173.436	229.313	210.346	88		86.1028	66.0704	26.9508	22.1377	89.7327	99.9683	86.4589	32.3104	31.8455	89.7091	43.6832	44.9363	17.3505	.	conserved Plasmodium protein, unknown function
PF3D7_0411200	4.00694	7.07386	3.05848	2.67222	21.5673	9.27836	12.9419	4.28319	2.07145	4.86298	5.55302	3.04887	8.358		2.26148	2.11389	0.49484	0	6.24663	4.25058	1.82535	1.38315	0	2.77963	1.48155	0.799873	0	.	conserved Plasmodium protein, unknown function
PF3D7_0411300	27.163	19.0467	16.4828	4.80366	34.8402	27.7427	43.5385	12.3102	20.4662	18.5512	24.4752	17.7817	11.2577		12.4927	14.1439	3.52357	2.54142	23.2861	14.7591	21.331	10.4654	4.37307	12.5835	12.0842	7.10671	3.94636	.	conserved Plasmodium protein, unknown function
PF3D7_0411400	27.9865	11.637	6.79653	12.7242	45.7039	28.2788	12.7115	4.0792	18.7415	23.1577	14.4236	7.98555	12.935		9.69663	2.20626	0.943056	1.81472	26.0413	13.309	2.98194	0.988484	0.780313	11.3177	1.2099	1.52455	4.22143	DEAD box ATP-dependent RNA helicase	DEAD box ATP-dependent RNA helicase, putative
PF3D7_0411500	0	0	0	0	0	0	0	0	0	0	0	0	0		0	0	0	0	0	0	0	0	0	0	0	0	0	tRNA Alanine	tRNA Alanine
PF3D7_0411600	0	0	0	0	0	0	0	0	0	0	0	0	0		0	0	0	0	0	0	0	0	0	0	0	0	0	tRNA Glutamic acid	tRNA Glutamic acid
PF3D7_0411700	0	0	0	0	0	0	0	0	0	0	0	0	16.8517		0	0	0	0	0	2.75278	0	0	0	0	0	0	7.74276	.	conserved Plasmodium protein, unknown function
PF3D7_0411800	4.51376	7.1299	2.58269	3.38372	21.8631	12.9356	10.5076	3.79784	3.27978	4.62122	5.43622	6.76154	4.63226		5.53483	5.63612	4.09135	4.24008	9.06244	9.01522	5.47559	6.81725	3.12495	5.06469	9.68154	4.2429	2.11252	.	conserved Plasmodium protein, unknown function
PF3D7_0412000	106.024	139.356	64.1256	47.2072	84.7279	120.685	144.454	99.2518	70.2893	110.619	142.84	109.67	76.0733		76.788	83.4558	34.1451	42.2221	93.3383	103.339	124.133	80.1078	59.194	60.1509	96.1524	69.5455	28.2226	.	conserved Plasmodium protein, unknown function
PF3D7_0412100	102.359	76.8212	84.4145	50.6088	86.636	117.949	75.4002	78.3764	49.648	100.38	79.0616	42.9924	50.0253		89.1057	56.8231	12.4593	9.97084	97.5443	88.8418	87.1699	24.6774	20.615	96.128	43.932	17.771	18.65	mitochondrial ribosomal S12 precursor	mitochondrial ribosomal protein S12 precursor, putative
PF3D7_0412200	19.6009	21.2641	13.5285	7.90319	9.50588	8.16174	10.6777	18.9408	13.7434	5.3621	17.8321	16.7821	9.23172		20.3001	12.8066	4.21237	0	23.2793	25.7436	13.261	10.3063	13.9393	19.8199	11.8238	7.88464	7.09396	.	conserved Plasmodium protein, unknown function
PF3D7_0412300	19.875	39.0987	27.8694	4.43287	8.02722	10.7339	24.0672	27.6721	23.1649	21.1226	25.0717	34.0296	28.5454		25.4679	23.8207	14.51	0	19.0855	26.1677	33.0701	19.437	14.0059	21.2658	19.7362	16.8831	4.06541	phosphopantothenoylcysteine synthetase	phosphopantothenoylcysteine synthetase, putative
PF3D7_0412400	0.490317	0.177023	0	0	2.67171	0	0	0	0	0.334645	0.555745	0.419705	0.575025		0	0	0	0	0	0	0	0	0	0	0	0	0	VAR	erythrocyte membrane protein 1, PfEMP1 (VAR)
PF3D7_0412500	0	0	0	0	0	0	0	0	0	0	0	0	0		0	0	0	0	0	0	0	0	0	0	0	0	0	.	Plasmodium RNA of unknown function RUF6-3
PF3D7_0412600	0	0	0	0	0	0	0	3.66455	0	0	0	0	0		0	0	0	0	0	0	0	0	0	0	0	0	0	RIF	rifin, pseudogene (RIF)
PF3D7_0412700	0.237626	0.171583	1.08758	0.949844	1.15094	0.330189	0.43175	1.37082	1.1049	0	0.538663	0.40681	0.557349		0.0606001	0.75612	1.59218	0.766142	0	0.108604	0.699618	0.556263	0.439148	0.135585	0.453379	1.28819	0.593682	VAR	erythrocyte membrane protein 1, PfEMP1 (VAR)
PF3D7_0412800	0	0	0	0	0	0	0	0	0	0	0	0	0		0	0	0	0	0	0	0	0	0	0	0	0	0	.	Plasmodium RNA of unknown function
PF3D7_0412900	0	0	0	0	0	0	0	0	0	0	0	0	0		0	0	0	0	0	0	0	0	0	0	0	0	0	VAR	erythrocyte membrane protein 1, PfEMP1 (VAR)
PF3D7_0413000	0	0	0	0	0	0	0	0	0	0	0	0	0		0	0	0	0	0	0	0	0	0	0	0	0	0	.	Plasmodium RNA of unknown function RUF6-8
PF3D7_0413100	0	0	0	0	0	0	0	0	0	0	0	0	0		0	0	0	0	0	0	0	0	0	0	0	0	0	VAR	erythrocyte membrane protein 1, PfEMP1 (VAR)
PF3D7_0413200	0	0	0	0	0	0	0	0	0	0	0	0	0		0	0	0	0	0	0	0	0	0	0	0	0	0	RIF	rifin (RIF)
PF3D7_0413300	0	0	0	0	0	0	0	0	0	0	0	0	0		0	0	0	0	0	0	0	0	0	0	0	0	0	RIF	rifin (RIF)
PF3D7_0413400	0	1.0581	0	0	0	0	1.32915	0	6.83147	0	1.66292	5.01246	3.44289		0	0	0	1.52789	0	0	1.67092	0	0	0	0	2.55724	0	VAR	erythrocyte membrane protein 1 (PfEMP1), exon 1, pseudogene (VAR)
PF3D7_0413500	302.388	682.606	1041.94	495.82	121.318	230.321	452.024	818.049	744.664	311.104	726.979	1055.12	691.192		344.406	472.757	332.414	123.445	271.093	424.757	635.993	532.635	433.563	349.63	517.553	504.026	291.669	PGM2	phosphoglucomutase-2 (PGM2)
PF3D7_0413600	523.818	825.767	1608.74	1021.89	456.291	491.487	603.651	1527.77	811.544	503.738	759.113	1344.03	1247.6		386.21	483.557	558.644	325.018	362.916	348.797	666.994	531.158	749.243	306.501	512.811	714.726	521.633	RPT3	26S protease regulatory subunit 6B, putative (RPT3)
PF3D7_0413700	753.466	687.727	555.696	316.875	402.124	553.519	586.622	592.775	398.752	721.126	732.509	515.429	352.127		352.027	265.839	105.165	53.4674	290.588	434.401	325.699	191.715	112.591	305.262	316.923	123.536	55.5578	lysine decarboxylase-like	lysine decarboxylase-like protein, putative
PF3D7_0413800	36.4687	43.9787	39.2118	19.6527	0	10.1206	61.797	70.5788	51.2156	19.9643	58.1143	87.4334	40.122		20.2009	35.5994	10.343	7.44496	29.6063	41.0388	55.553	30.7321	17.1123	29.5595	29.1154	22.0765	2.90583	50S ribosomal L10	50S ribosomal protein L10, putative
PF3D7_0414100	11.8412	8.01679	1.69429	4.44031	17.4764	5.65548	8.40378	2.84734	18.934	12.1244	7.97083	6.33507	5.20911		4.32955	1.59263	0.411986	1.9821	5.36306	5.22511	1.52006	1.15153	2.04535	3.47203	0.880626	0.444135	0.921983	.	conserved Plasmodium membrane protein, unknown function
PF3D7_0414200.1	142.489	520.039	454.174	175.539	74.0863	191.81	331.274	420.372	108.119	297.669	443.811	594.891	438.018		130.798	235.13	90.0108	45.8931	123.38	190.454	308.507	218.35	99.2356	151.226	190.947	189.184	74.6873	calmodulin-like	calmodulin-like protein
PF3D7_0414200.2	15.8805	15.0892	28.4411	4.82e-05	0.000175525	27.4188	110.54	44.2918	36.0551	37.2704	65.8443	0.000245248	39.9198		5.4e-05	2.73e-05	4.83e-05	0.000181017	5.31e-05	10.5988	4.59e-05	4.75e-05	0.000235109	4.5e-05	9.8e-05	0.000105883	0.000539045	calmodulin-like	calmodulin-like protein
PF3D7_0414300	389.773	465.734	204.408	181.98	172.021	702.424	254.916	235.623	207.675	359.395	487.556	278.61	415.809		282.665	190.308	19.467	27.8309	297.032	245.869	295.739	95.531	16.0822	292.437	149.248	105.862	44.3877	Rab5-interacting	Rab5-interacting protein, putative
PF3D7_0414400	0	1.42827	0	0	2.39434	2.74098	7.17188	0	0	0	0	0	9.30136		0	0	0	0	0	0.864255	0	0	0	0	0	0	0	.	conserved Plasmodium protein, unknown function
PF3D7_0414500	7.02835	3.81165	44.4392	77.8516	14.9102	4.87828	4.78626	30.5444	24.6248	9.61121	7.98954	27.0785	70.3095		0	0.38457	5.6895	7.28656	0.748569	0	0	0	6.27593	0.482588	0	2.03045	2.12835	RNA-binding	RNA-binding protein, putative
PF3D7_0414600	92.0946	184.47	552.792	354.757	100.576	110.704	181.097	589.276	662.353	105.114	209.912	415.344	558.097		71.1547	174.484	396.092	277.948	47.055	73.2744	220.679	303.982	756.507	57.1772	130.195	342.671	409.452	.	conserved protein, unknown function
PF3D7_0414700	79.7269	110.522	223.232	260.296	73.0032	73.3933	129.668	198.275	323.978	98.7856	134.675	195.232	280.948		60.6393	105.824	352.66	356.732	85.2589	84.5244	126.579	310.573	769.096	57.9604	97.0815	252.555	516.122	GTP-binding	GTP-binding protein, putative
PF3D7_0414800	7.77292	8.44779	116.939	625.077	4.71886	0	3.52629	105.754	676.197	10.6566	4.43625	146.452	505.655		3.69672	11.3212	416.713	575.868	1.58291	0	8.3666	240.994	1060.52	1.01441	5.25049	280.393	1124.39	.	conserved Plasmodium protein, unknown function
PF3D7_0414900	0	1.80086	1399.4	4970.52	3.01865	3.45321	2.25921	1093.55	2266.43	0	5.66627	895.028	3708.65		1.82261	61.5444	3444.63	4229.23	2.08757	1.07568	72.0233	905.646	8660.13	0	41.2303	2039.28	6417.82	ARO	armadillo-domain containing rhoptry protein (ARO)
PF3D7_0415000	113.419	186.927	122.684	80.5834	88.9597	150.508	162.053	154.597	112.95	155.083	202.841	97.1048	82.4287		75.2779	76.0971	46.8991	38.1216	88.9946	79.4306	92.8257	47.9129	47.7541	82.1798	27.214	46.369	80.9583	arsenical pump-driving ATPase	arsenical pump-driving ATPase, putative
PF3D7_0415100	36.1342	28.2994	10.3769	6.05671	31.0217	27.1747	24.6093	14.5296	17.5699	34.9905	29.0812	7.73397	7.08359		12.3595	9.28362	1.6341	4.71026	16.1232	14.6641	8.58476	6.85316	0	15.395	7.03675	2.62747	7.33167	.	conserved Plasmodium protein, unknown function
PF3D7_0415200	2.20334	4.06583	2.24101	0.978618	19.2688	5.78302	10.0083	2.35388	1.13835	3.67596	4.43975	2.09559	2.87111		3.37094	3.72738	3.55351	1.84143	6.14583	5.36975	4.32391	5.53901	1.35708	3.6312	6.18831	2.80124	1.83466	.	conserved Plasmodium protein, unknown function
PF3D7_0415300	28.0432	19.359	25.4948	11.5493	130.351	32.6597	30.7195	22.2158	11.5115	29.2784	22.9115	14.8267	11.612		22.6385	17.9173	8.25676	38.839	50.3044	34.5268	26.5922	17.95	12.1456	21.2008	24.5192	13.5959	12.3197	CRK3	cdc2-related protein kinase 3 (CRK3)
PF3D7_0415400	233.223	263.973	463.539	363.08	70.7807	121.26	165.334	360.966	436.639	199.783	266.09	436.91	387.698		174.962	265.355	453.151	173.719	117.842	190.007	211.056	332.745	368.571	187.486	253.663	290.588	391.349	coatomer subunit zeta	coatomer subunit zeta, putative
PF3D7_0415500	222.325	232.504	206.743	212.872	236.058	286.947	179.357	299.377	202.781	215.696	323.766	380.765	262.471		204.211	173.469	155.42	301.203	207.156	210.494	226.96	163.013	203.555	180.677	194.273	199.823	244.112	nuclear cap-binding	nuclear cap-binding protein, putative
PF3D7_0415600	44.5372	20.7309	7.34683	32.2667	42.466	44.1205	14.4356	18.511	29.8534	74.0815	36.2628	16.3452	7.51301		14.5633	4.71041	6.65837	3.19237	27.6115	20.2856	5.22315	4.65589	5.50766	19.4172	2.8965	0	7.4937	GAK	GTP:AMP phosphotransferase (GAK)
PF3D7_0415700	34.4164	57.407	27.3545	63.8416	19.2497	33.0848	19.2335	30.642	148.211	48.8488	75.1736	45.3299	71.5898		25.1142	27.8169	40.3901	27.7262	32.4482	32.377	20.4717	41.3372	116.958	33.072	8.68644	34.8218	95.4261	.	conserved Plasmodium protein, unknown function
PF3D7_0415800	11.0203	5.1509	86.1507	186.952	8.63711	2.70158	8.83247	39.9374	277.656	11.5089	5.1473	71.0307	257.204		4.42752	8.31185	187.908	186.951	5.942	6.7437	7.55432	102.746	462.869	4.39258	4.60743	80.6817	287.475	RING zinc finger	RING zinc finger protein, putative
PF3D7_0415900	1760.25	1658.02	1480.74	1241.49	2173.14	2311.46	921.86	1973.7	489.742	1785.37	1409.85	1147.34	915.2		1572.93	977.065	342.66	1077.37	1542.19	1274.6	1051.58	250.406	312.086	1183.77	1129.04	447.32	429.426	60S ribosomal L15	60S ribosomal protein L15, putative
PF3D7_0416000	38.7829	26.5496	91.308	79.8654	55.6444	32.6012	38.9312	106.221	66.5974	25.0998	24.3291	101.351	69.5472		35.881	37.5308	80.6218	76.4341	30.4867	33.3843	51.2495	79.0403	138.967	17.9846	78.3556	75.1974	84.0649	RNA-binding	RNA-binding protein, putative
PF3D7_0416100	53.1238	57.3139	96.4431	74.6289	43.4557	39.2938	70.8138	119.558	88.341	46.1704	82.1788	115.758	113.393		26.1569	36.4328	43.4675	16.8698	31.5905	43.0177	66.6602	82.6022	92.1213	22.1826	41.8158	64.0189	57.2106	Gln amidotransferase subunit A	glutamyl-tRNA(Gln) amidotransferase subunit A, putative
PF3D7_0416200	88.0688	151.518	93.362	194.024	106.914	91.5781	59.9349	99.7875	189.683	60.3549	96.2979	113.133	147.495		66.5848	65.9946	220.432	407.942	75.0644	58.5992	81.3872	130.235	930.499	63.5357	84.5581	88.7359	419.575	.	conserved protein, unknown function
PF3D7_0416400	52.8001	95.6492	137.025	33.4508	123.625	83.7501	115.912	115.983	76.7683	58.8734	99.7805	146.892	87.7625		84.8267	147.054	151.133	38.1169	140.27	114.637	180.163	206.091	121.409	83.0476	139.947	213.731	84.2942	HAT1	histone acetyltransferase, putative (HAT1)
PF3D7_0416500	93.7665	246.628	286.089	201.723	45.0706	85.2875	270.109	237.219	351.028	103.889	209.447	398.623	262.481		40.9324	119.652	152.28	57.1726	35.2328	57.101	111.23	210.438	153.498	43.6644	113.892	148.144	98.1879	repressor of RNA polymerase III transcription MAF1	repressor of RNA polymerase III transcription MAF1, putative
PF3D7_0416600	84.7814	112.456	10.8496	71.3601	82.8288	68.6267	74.827	68.3513	115.73	106.352	88.4469	88.7249	77.715		73.1975	33.5306	22.5796	16.8565	101.033	81.6939	43.3926	33.3255	41.5088	93.0694	17.3763	16.0707	11.2759	prohibitin-like	prohibitin-like protein, putative
PF3D7_0416700	238.866	262.749	476.616	300.361	417.485	218.952	198.035	957.273	291.254	194.752	394.225	582.229	482.894		222.71	270.869	153.687	117.013	110.242	184.085	486.707	400.88	329.511	187.824	263.362	329.243	159.425	CDGSH iron-sulfur domain-containing	CDGSH iron-sulfur domain-containing protein, putative
PF3D7_0416800	754.116	1143.5	1442.82	768.474	691.81	1005.5	829.197	1849.24	530.34	769.991	1057.72	1102.17	688.704		773.711	769.682	370.185	278.043	515.213	636.031	1016.18	529.583	507.975	543.951	1000.76	487.947	327.244	SAR1	small GTP-binding protein sar1 (SAR1)
PF3D7_0416900	4.90635	4.99196	2.04132	4.45689	26.464	7.74726	10.738	2.57296	2.59229	7.91473	4.80253	3.43617	1.04613		3.58411	3.49876	2.74043	5.51455	8.3528	5.812	3.15288	2.61117	1.64914	4.6463	4.46885	2.01581	1.1147	.	conserved Plasmodium protein, unknown function
PF3D7_0417000	0	0	0	5.0309	0	0	2.25921	9.63479	5.82629	0	5.66627	0	11.7362		0	0	0	0	0	3.22703	0	1.84826	0	0	0	0	0	.	conserved Plasmodium protein, unknown function
PF3D7_0417100	2.33583	2.53216	0	7.03546	1.41518	4.86565	1.06067	4.50389	0	4.78796	1.32613	5.9991	8.23582		0	0.259343	0	0	0	0	0	0.892623	4.22667	0	0	0	1.43153	PUF2	mRNA-binding protein PUF2 (PUF2)
PF3D7_0417200	197.111	185.711	124.103	52.3314	146.327	131.513	147.431	111.717	76.5471	213.849	212.758	137.309	93.0751		90.8433	89.9186	42.4553	23.4714	106.793	114.889	144.641	73.4359	45.6646	95.2614	103.397	57.6082	28.5399	DHFR-TS	bifunctional dihydrofolate reductase-thymidylate synthase (DHFR-TS)
PF3D7_0417300	76.2211	53.003	24.4881	25.6878	106.995	78.1724	83.4677	37.0358	46.4387	77.8327	83.2375	60.9799	31.7803		33.834	26.7171	11.0177	21.9503	57.7508	49.216	33.1507	29.6981	22.139	36.1432	24.2772	20.3258	16.7436	LETM1-like	LETM1-like protein, putative
PF3D7_0417400	2.43154	4.24713	4.66461	8.61517	32.1934	16.5682	10.0478	10.4024	13.4877	1.81979	4.35488	11.0109	7.54007		6.84271	11.3125	17.0548	10.4931	18.6892	9.79061	10.6204	25.6142	14.9851	8.76269	9.56512	17.3694	10.5186	.	conserved Plasmodium protein, unknown function
PF3D7_0417500	276.185	322.635	531.745	329.107	189.428	273.313	203.461	472.938	190.655	272.59	293.656	430.311	325.428		238.093	229.054	130.488	60.3106	216.558	240.044	296.435	179.07	51.9747	224.769	312.588	211.635	108.587	memo-like	memo-like protein
PF3D7_0417600	2.12266	4.60016	0	1.41747	3.42824	0	5.14148	4.08735	3.29469	0	1.60538	3.63418	8.30688		0.536324	1.74818	3.12707	1.5038	1.23373	1.59774	6.99799	19.1214	24.5798	0.797876	1.67471	5.04794	0.875401	.	conserved Plasmodium protein, unknown function
PF3D7_0417700	3.51155	9.30527	24.1774	25.8544	0	8.12745	14.8824	13.5418	32.7492	7.99772	10.6327	26.054	44.0224		3.51696	5.45797	3.83978	2.4606	3.03044	4.18027	14.1341	23.2585	12.7075	3.58798	6.59998	4.80986	8.60784	.	conserved Plasmodium protein, unknown function
PF3D7_0417800	104.307	99.2819	66.4261	48.1234	155.44	127.635	130.079	66.9739	52.0584	107.425	123.056	77.9539	23.3321		51.333	45.7899	13.6828	8.77203	74.8605	76.7841	53.2968	34.4242	15.0947	59.3313	41.0677	24.5271	11.2388	CRK1	cdc2-related protein kinase 1 (CRK1)
PF3D7_0417900	3.81491	1.1024	1.74886	4.5868	7.3939	2.11966	3.46509	2.93884	3.55339	0	2.59698	0	1.79175		0.385139	0.342277	0	0	0.996561	2.0646	0.443268	0.588395	0	1.07397	0.360858	0	0	.	conserved Plasmodium protein, unknown function
PF3D7_0418000	0.108952	0.393306	0.99691	1.74089	2.37445	1.21123	0.395932	0.837713	1.51919	0.148697	0.740747	0.746076	0.510935		0.417844	0.919221	3.90485	1.76184	1.39578	0.699427	1.67358	5.88313	3.23111	0.280666	1.45816	3.82008	2.72926	.	conserved Plasmodium protein, unknown function
PF3D7_0418100	27.409	23.4244	9.41485	10.968	40.3863	25.3868	24.4832	11.4269	9.56475	37.4232	22.7914	10.9491	6.43201		16.2391	9.29287	2.0304	13.1859	26.2317	19.3088	11.5016	4.96586	6.72004	15.8113	9.33631	5.74316	11.3617	.	conserved Plasmodium protein, unknown function
PF3D7_0418200	417.499	290.356	208.329	153.422	296.616	395.781	217.018	183.355	154.532	440.824	318.929	147.904	115.129		179.652	94.63	29.7316	87.2113	233.441	233.015	132.379	37.1874	31.0711	210.412	96.3195	34.3973	38.6092	EIF3M	eukaryotic translation initiation factor 3 subunit M, putative (EIF3M)
PF3D7_0418300	105.945	124.401	419.197	204.153	354.76	143.247	190.929	343.504	291.385	88.196	203.046	352.097	291.238		192.782	297.297	700.817	839.082	287.625	247.023	415.817	537.568	1232.48	163.333	307.242	731.413	1228.09	.	conserved Plasmodium protein, unknown function
PF3D7_0418400	334.258	243.834	108.968	169.945	253.76	365.798	229.593	159.84	27.6813	319.119	293.053	138.443	138.487		74.3696	106.047	81.8423	29.2436	158.186	98.3811	105.269	71.7455	50.7015	84.473	92.507	79.3442	93.3991	.	conserved Plasmodium protein, unknown function
PF3D7_0418500	174.849	166.915	167.998	104.387	77.6922	242.329	143.149	124.471	180.694	169.633	199.73	146.1	232.237		295.064	238.381	248.633	238.126	317.117	288.101	259.336	180.003	620.523	296.811	169.93	288.589	718.222	BET3	trafficking protein particle complex subunit 3, putative (BET3)
PF3D7_0418600	0.810257	0.585079	10.5082	31.8531	1.63524	0.375284	1.2268	6.75228	45.2142	0.368682	0.612282	9.24763	23.4406		0.275334	1.96274	134.419	243.632	0.594418	0.246675	1.27123	48.0157	249.382	0.538923	2.44643	48.436	167.907	regulator of chromosome condensation	regulator of chromosome condensation, putative
PF3D7_0418700	56.2032	11.2814	28.6525	125.314	127.364	63.6009	38.7561	42.128	298.361	75.3694	35.445	71.2809	154.082		15.4144	8.34641	328.72	308.346	32.4274	21.4421	10.2072	154.755	589.276	11.057	6.37083	177.199	638.224	RNA-binding NOB1	RNA-binding protein NOB1, putative
PF3D7_0418800	2.66534	9.64476	24.5821	59.3193	22.6327	0	26.6129	56.7804	24.9723	14.5952	12.1407	22.8227	50.2964		0	0	0	8.1183	0	0	0	3.94384	4.66617	0.71608	0	7.51682	6.34199	.	conserved Plasmodium protein, unknown function
PF3D7_0418900	45.8957	52.6331	54.5519	79.6127	44.1201	52.7323	33.0529	36.663	55.419	54.0938	43.1625	43.3583	96.8148		15.7242	10.088	8.57384	13.1795	25.7179	20.2801	21.6158	22.7734	36.8852	13.0961	5.17137	14.6994	23.0845	.	conserved Plasmodium protein, unknown function
PF3D7_0419000	11.1806	18.1844	22.4681	19.6669	5.08124	11.6431	19.0371	32.3589	16.3039	15.2828	23.814	7.17898	3.28686		2.43872	3.39446	0	0	3.00033	3.10192	5.59328	2.12552	0	1.54905	3.92588	2.44609	0	.	conserved Plasmodium protein, unknown function
PF3D7_0419100	39.4469	46.3825	11.3621	44.8483	26.9127	44.4715	31.3327	38.1752	34.6275	30.3689	30.8709	25.3324	110.443		16.8591	5.83493	2.62016	2.51458	16.5522	14.9267	10.9829	7.32738	8.67001	15.9736	9.07971	18.1731	14.7236	.	conserved Plasmodium protein, unknown function
PF3D7_0419200	101.732	158.453	101.959	150.423	44.2389	60.3105	151.482	128.331	241.624	70.0303	108.496	161.9	173.232		66.6569	63.0992	69.9253	13.3565	96.8198	115.488	94.1837	151.739	138.739	84.413	62.155	109.768	79.2797	CGI-141 homolog	CGI-141 protein homolog, putative
PF3D7_0419300	93.1445	119.9	77.1226	30.0304	31.6185	67.2317	125.165	125.975	47.8794	78.982	86.8416	159.497	57.0176		74.5569	84.5891	38.1143	23.119	105.314	119.357	115.809	155.653	66.3827	90.8371	64.9312	84.7912	45.0349	.	conserved Plasmodium protein, unknown function
PF3D7_0419400	2.62063	17.3456	32.4823	15.7113	1.05774	3.64149	18.6493	38.2126	32.9997	3.279	18.0686	42.2473	32.7806		4.01146	17.0333	22.6905	8.92284	2.30971	4.69341	23.1584	30.6867	18.1696	3.4907	15.3174	29.35	12.2811	.	conserved Plasmodium protein, unknown function
PF3D7_0419500	50.1083	91.7356	79.2084	58.118	26.9842	55.6702	79.8917	72.9882	80.4684	74.556	78.382	87.7011	65.4268		34.3315	51.9952	52.4235	35.159	27.9026	47.7884	73.0965	104.804	102.885	43.1925	64.4142	69.3962	72.4167	.	conserved Plasmodium membrane protein, unknown function
PF3D7_0419600	843.642	890.128	1075.52	663.279	855.139	1116.63	741.564	1261.01	478.012	755.318	1051.59	1024.22	745.123		654.748	577.967	346.489	732.088	710.551	606.111	794.001	432.057	410.695	493.972	840.988	498.102	435.875	ran binding 1	ran binding protein 1, putative
PF3D7_0419700	6.03777	106.263	546.464	831.997	4.88044	0	51.1631	291.768	823.309	2.75304	103.003	572.094	729.973		10.9072	175.106	831.643	292.462	4.26356	8.79978	141.652	697.642	857.77	9.88771	152.097	537.043	780.998	Pf34	apical merozoite protein (Pf34)
PF3D7_0419800	231.953	384.469	887.74	853.825	259.236	279.39	346.245	1071.05	1825.12	296.785	396.505	972.222	1253.78		109.834	314.063	538.069	258.017	136.604	132.746	460.767	929.391	974.948	107.24	203.262	794.158	601.817	60S ribosomal L7ae/L30e	60S ribosomal protein L7ae/L30e, putative
PF3D7_0420000	3.49959	5.28323	2.18361	5.72036	87.0574	30.2834	12.1393	5.81049	7.39464	4.55939	9.19373	5.99114	3.73033		13.8143	14.6717	14.9485	50.6994	39.8695	23.8213	14.9234	22.5064	19.7318	13.9601	13.751	14.7882	22.8889	zinc finger	zinc finger protein, putative
PF3D7_0420100	82.3493	88.1561	53.6395	50.9968	112.09	70.5984	96.9518	54.8638	40.2773	87.5093	93.4772	50.4797	71.6666		19.4044	28.5519	17.8483	91.1604	55.0208	37.8145	31.6902	28.0663	44.3015	26.1643	35.4372	21.5754	39.9984	RIO2	serine/threonine protein kinase RIO2 (RIO2)
PF3D7_0420200	12.8926	5.73287	6.82442	15.917	12.0154	12.3964	12.6101	1.91125	9.244	16.2594	3.37709	6.79202	25.6321		3.48858	1.10592	5.4439	6.28082	6.87378	4.44705	3.43699	2.28279	5.40498	3.33115	2.33664	3.51016	7.31955	ACPS	holo-[acyl-carrier-protein] synthase, putative (ACPS)
PF3D7_0420300	2.15973	0.556912	10.588	37.5991	31.9403	5.78798	3.36359	9.49031	73.5041	2.31609	2.09786	11.0921	41.6023		2.28559	1.65141	125.653	243.375	7.62491	3.46214	2.36688	30.3916	303.349	2.16112	2.35785	51.04	200.376	ApiAP2	transcription factor with AP2 domain(s) (ApiAP2)
PF3D7_0420400	101.379	103.464	77.9015	52.5763	72.5233	97.3771	80.2269	90.5998	103.488	113.867	100.633	93.4855	104.222		62.6898	34.5648	11.0184	21.1455	50.032	86.2811	66.3679	30.8144	31.9016	73.4464	41.7957	10.2812	43.3529	RRF2	ribosome-recycling factor (RRF2)
PF3D7_0420500	3.91539	14.1849	27.1892	39.8622	0	0	3.55251	7.61075	36.8266	0	22.3476	53.6518	92.628		0	2.4424	24.2054	11.5957	0	0	0	11.2857	33.3676	2.04255	1.76241	27.7996	36.3738	.	conserved Plasmodium protein, unknown function
PF3D7_0420600	86.4441	144.311	182.329	177.412	69.8212	68.9989	156.12	111.063	268.584	86.8806	178.197	195.639	252.137		57.6682	104.591	199.615	110.117	69.7257	91.3325	111.334	309.508	223.818	78.7044	112.836	177.003	229.771	.	conserved Plasmodium protein, unknown function
PF3D7_0420700	0	0	0	0.503385	0.914884	0	0	0	0	0	0	0	0		0	0	0	0	0	0	0	0	0	0	0	0	0	VAR	erythrocyte membrane protein 1, PfEMP1 (VAR)
PF3D7_0420800	0	0	0	0	0	0	0	0	0	0	0	0	0		0	0	0	0	0	0	0	0	0	0	0	0	0	.	Plasmodium RNA of unknown function RUF6
PF3D7_0420900	0	0	0	0	0	0	0	0	0	0	0	0	0		0	0	0	0	0	0	0	0	0	0	0	0	0	VAR	erythrocyte membrane protein 1, PfEMP1 (VAR)
PF3D7_0421000	0	0	0	0	0	0	0	0	0	0	0	0	0		0	0	0	0	0	0	0	0	0	0	0	0	0	unspecified product	unspecified product
PF3D7_0421100	0	0	0	0	0	0	0	0	0	0	0	0	0		0	0	0	0	0	0	0	0	0	0	0	0	0	VAR	erythrocyte membrane protein 1, PfEMP1 (VAR)
PF3D7_0421200	0	0	0	0	0	0	0	0	0	0	0	0	0		0	0	0	0	0.791833	0	0	0	0	0	0	0	0	RIF	rifin (RIF)
PF3D7_0421300	1.976	1.24847	3.95679	6.91153	1.19635	0.686425	0.897562	3.32485	2.8713	1.01148	1.11985	0.845718	3.47609		2.89703	6.45447	11.5824	16.4545	3.26335	3.95016	9.30614	10.5982	26.0133	1.90215	7.18569	12.3454	17.2755	VAR	erythrocyte membrane protein 1, PfEMP1 (VAR)
PF3D7_0421400	0	0	0	0	0	0	0	0	0	0	0	0	0		0	0	0	0	0	0	0	0	0	0	0	0	0	.	Plasmodium RNA of unknown function RUF6-5
PF3D7_0421500	1.92893	0	0	0	0	0	0	0	0	5.27669	0	0	0		0	0	0	0	0	0	0	0	0	0	0	0	0	RIF	rifin, pseudogene (RIF)
PF3D7_0421600	0	0	0	0	0	0	0	0	0	0	0	0	0		0	0	0	1.4879	0	0	0	1.08227	0	0	0	0	0	VAR	erythrocyte membrane protein 1 (PfEMP1)-like pseudogene (VAR)
PF3D7_0421700	0	0	0	0.56154	0	0	0	0	0.653151	0.766911	0	0	1.31785		0.0715755	0.0637751	0.626766	0.301578	0	0.128243	0	0.218978	2.59307	0.0800509	0	0.168996	0.350591	.	conserved Plasmodium protein, unknown function
PF3D7_0421800	0	0	0	0	0	0	0	0	0	33.7953	0	0	0		0	0	0	0	0	0	0	0	0	0	0	0	0	.	conserved Plasmodium protein, unknown function
PF3D7_0421900	0	0	0	108.357	0	0	43.8769	0	121.089	0	0	0	119.19		0	0	0	0	10.7789	0	0	0	0	6.6848	0	0	0	.	conserved Plasmodium protein, unknown function
PF3D7_0422000	427.17	369.581	484.46	564.75	227.995	368.774	308.036	430.667	391.813	436.166	306.858	405.993	568.066		93.0899	41.3137	8.76875	6.31477	118.558	105.371	51.7473	22.9872	29.0168	86.4017	46.4103	19.9224	12.3082	steroid dehydrogenase	steroid dehydrogenase, putative
PF3D7_0422100	510.678	500.59	293.43	171.31	291.65	327.214	326.975	293.912	149.047	546.064	539.458	344.73	184.877		264.8	222.762	44.2837	28.9286	320.204	342.365	227.907	110.197	29.3093	313.811	219.096	77.7998	25.8362	transmembrane emp24 domain-containing	transmembrane emp24 domain-containing protein, putative
PF3D7_0422200	2.7567	2.80454	3.72645	6.00706	43.0872	13.9302	9.79018	4.09486	11.0662	3.24935	3.40783	4.71933	5.87646		3.71513	2.19919	12.2052	11.7478	13.5016	6.31771	4.21793	14.0174	15.0909	4.69646	3.17353	8.10144	15.3755	erythrocyte membrane-associated antigen	erythrocyte membrane-associated antigen
PF3D7_0422300	32.6735	30.5059	200.083	503.484	67.6443	56.71	34.6165	202.24	88.9284	29.773	34.0207	104.897	243.315		18.3389	6.01734	5.92933	8.54712	18.7198	16.3314	12.465	5.18037	14.7167	7.92911	12.1171	1.59008	18.284	alpha tubulin 2	alpha tubulin 2
PF3D7_0422400	4154.93	3626.9	1837.8	1619.89	4610.12	4563.57	2602.08	2623.06	1120.08	4895.67	3722.63	2330.23	1876.79		1867.57	1088.89	379.099	1398.76	2099.54	1965.74	1656.97	348.941	379.518	1755.08	1354.37	471.251	642.11	RPS19	40S ribosomal protein S19 (RPS19)
PF3D7_0422500	9.54451	9.32375	9.84869	6.35697	55.5177	14.5631	20.4024	9.35529	13.4858	9.96222	8.05967	11.8544	14.9226		6.9751	6.7718	6.90466	15.1031	19.3119	15.0733	10.1516	11.1111	6.23267	7.05673	10.3634	6.54741	3.97845	BRR2	pre-mRNA-splicing helicase BRR2, putative (BRR2)
PF3D7_0422600	89.5327	90.0761	48.2641	28.4629	41.914	95.291	56.1864	40.5026	32.6794	47.3865	102.765	59.0125	32.8099		51.1902	20.0983	13.3549	6.37926	34.3355	53.8321	34.6187	23.3685	0	55.454	23.7	10.4959	22.6978	.	conserved Plasmodium protein, unknown function
PF3D7_0422700	151.501	132.84	70.3759	84.332	175.822	140.965	84.8824	108.909	56.4431	189.511	120.886	68.9933	83.4321		49.6132	21.2403	8.72587	40.2381	74.39	45.5464	41.2449	4.87944	14.4381	44.8686	21.8081	6.5441	17.6214	eukaryotic initiation factor	eukaryotic initiation factor, putative
PF3D7_0422800	32.3597	48.6493	38.6334	33.8099	9.41145	28.7579	42.3172	64.9148	66.4194	31.8434	60.2736	73.1373	39.5648		39.121	40.4008	25.4065	6.78268	20.6095	45.5081	50.4534	36.5016	32.6978	31.2842	37.634	39.3786	14.2425	SR12	serpentine receptor, putative (SR12)
PF3D7_0422900	53.0878	40.5658	40.8379	89.6376	17.8925	40.9102	16.0612	17.1498	145.2	40.3894	36.9646	40.4085	97.4614		22.839	13.8003	55.8334	62.4787	13.4743	16.3894	17.8547	21.6886	153.951	15.7402	2.69503	14.8613	62.8095	.	conserved Plasmodium protein, unknown function
PF3D7_0423000	58.9362	98.8789	148.25	65.046	22.7482	59.4654	80.2448	83.0137	131.778	121.026	128.13	128.458	88.4698		54.0829	64.226	42.5087	43.5047	45.8792	69.1545	86.0724	59.4417	135.968	60.4374	55.311	48.3355	31.863	.	conserved Plasmodium protein, unknown function
PF3D7_0423100	434.282	565.872	849.086	394.961	256.407	715.97	306.868	787.653	378.244	465.488	512.679	558.113	744.577		394.748	357.987	118.833	131.507	507.028	456.721	405.738	258.238	144.796	340.272	287.889	262.623	120.368	AP-4 complex subunit sigma	AP-4 complex subunit sigma, putative
PF3D7_0423200	217.997	438.387	628.745	330.93	106.173	160.828	276.62	213.886	310.659	270.117	484.061	311.346	502.373		224.357	322.507	244.738	53.4259	127.249	290.128	358.622	352.427	127.177	232.136	261.051	289.056	118.92	BSD-domain	BSD-domain protein, putative
PF3D7_0423300	2.5511	48.8625	371.905	422.841	0	7.08493	38.2266	280.469	708.04	1.7433	60.843	423.701	638.794		6.37453	126.556	517.644	224.681	3.2948	7.38316	185.072	559.231	879.57	7.44496	80.1786	625.688	720.75	.	conserved Plasmodium protein, unknown function
PF3D7_0423400	0	89.4343	1165.41	1288.94	0	0	56.0305	479.384	990.601	4.7002	97.7995	763.754	1134.8		4.93581	311.624	1199.77	691.452	1.41038	4.34895	278.06	1131.14	1535.86	2.71486	253.563	1033.75	1286.61	AARP	asparagine-rich protein (AARP)
PF3D7_0423500	39.2334	131.974	682.319	611.346	18.6099	61.5685	106.873	882.862	625.441	39.6529	215.217	546.205	746.724		115.396	450.817	1017.46	260.275	66.2047	84.1642	662.938	838.765	1427.32	86.7819	246.362	1562.34	1048.65	GAPM2	glideosome associated protein with multiple membrane spans 2 (GAPM2)
PF3D7_0423600	8.15246	6.37781	4.66553	12.9057	119.291	42.9495	20.675	15.6813	15.0094	13.9119	14.6332	11.0493	6.37533		20.6621	18.0964	44.2791	44.0645	55.6843	32.8274	21.346	39.4031	50.7299	21.8446	15.367	31.0118	56.318	.	conserved Plasmodium protein, unknown function
PF3D7_0423700	1228.05	1600.38	3721.49	6212.46	1459.89	1336.88	1336.99	4534.38	2968.52	1440.62	1610.75	4022.59	4729.23		108.927	343.54	286.694	253.773	47.0267	67.6027	478.163	376.901	705.256	94.9646	276.59	413.46	443.967	ETRAMP4	early transcribed membrane protein 4 (ETRAMP4)
PF3D7_0423800	56.4153	49.7178	506.693	1221.43	12.8231	73.4192	24.0115	251.989	963.603	55.4501	80.1641	383.389	1087.24		50.1841	83.3337	1643.85	1547.89	59.3276	36.4515	82.9016	875.111	4533.22	45.9929	59.9048	1090.78	3068.33	CyRPA	cysteine-rich protective antigen (CyRPA)
PF3D7_0423900	6.88713	0	176.968	796.962	0	19.0582	12.4859	27.0017	457.512	18.9546	31.6199	106.223	508.554		3.10243	5.35955	253.744	484.824	7.92358	0	13.8475	65.4319	552.069	5.04127	2.9625	104.959	612.84	.	probable protein, unknown function
PF3D7_0424000	50.1205	21.4788	17.0775	29.9234	76.5163	38.6508	15.1691	14.3461	17.3489	76.1638	29.5482	15.8934	13.1113		21.5571	3.64777	1.99923	9.6004	36.3009	21.9984	8.39411	4.19258	9.92371	17.8011	6.90227	6.41824	17.9527	.	Plasmodium exported protein (PHISTc), unknown function
PF3D7_0424100	0	2.46637	255.836	899.871	0	0	1.03315	92.1185	705.457	7.77253	9.04141	198.675	687.174		0.570043	7.83683	857.702	820.892	0	1.01651	4.58268	299.292	1301.85	0.317268	7.4874	294.765	1350.58	RH5	reticulocyte binding protein homologue 5 (RH5)
PF3D7_0424200	0	0	8.74317	106.283	3.46906	1.76909	0	7.95892	162.844	0	0.721663	14.7133	86.6196		0.324181	0.794181	164.985	348.252	1.53954	1.01625	0.561124	55.0393	341.728	0.362492	0.758147	68.2933	385.851	RH4	reticulocyte binding protein homologue 4 (RH4)
PF3D7_0424300	1.92326	0.555567	59.0031	177.717	1.39745	1.06887	0	12.5796	200.405	0	0.872195	55.3163	185.916		0.586856	1.04521	187.514	425.113	1.35104	0.350287	0.225642	46.369	320.23	0.327983	0.915188	60.6856	291.265	EBA165	erythrocyte binding antigen-165, pseudogene (EBA165)
PF3D7_0424400	0	0	0	1.36134	3.02432	0	0	0.436608	1.5836	0.309934	0.25735	0.38872	0		0	0	0.253624	0.244087	0	0	0	0.177218	0	0	0	0.136809	0.283703	SURF4.2	surface-associated interspersed protein 4.2 (SURFIN 4.2) (SURF4.2)
PF3D7_0424500	14.13	8.84832	54.0098	283.405	14.8362	9.15841	7.70011	10.8908	184.36	19.3038	8.55312	41.9338	281.061		3.79069	2.31387	152.194	622.174	7.35323	5.92102	4.9031	10.8535	342.645	6.07207	2.22123	73.4508	926.773	FIKK4.1	serine/threonine protein kinase, FIKK family (FIKK4.1)
PF3D7_0424600	334.44	141.121	863.642	5169.68	270.361	389.763	89.5315	107.784	827.225	431.158	197.548	301.037	2772.88		118.528	28.82	2181.97	9601.98	220.102	117.731	28.8774	43.3072	1537.45	107.323	29.7575	570.074	11908	.	Plasmodium exported protein (PHISTb), unknown function
PF3D7_0424700	0	0.655852	0	1.81693	7.69849	0.630836	0	0	0	0	0	0.777354	4.26206		0.691794	0	2.01826	19.4179	1.59235	0.412762	0.265881	0.352583	4.1749	0.257654	0	0.815555	12.4231	FIKK4.2	serine/threonine protein kinase, FIKK family (FIKK4.2)
PF3D7_0424800	4.20205	0	0	233.132	0	2.91594	0	4.06224	0	2.87432	0	3.59784	74.2409		1.03339	0	6.75202	451.634	0	0	0	0	0	0	0.972759	0	63.19	.	Plasmodium exported protein (PHISTb), unknown function
PF3D7_0424900	26.3779	57.256	38.6714	222.877	14.5417	33.2745	30.4762	27.8427	61.7342	36.0992	38.2105	69.811	107.405		20.5236	24.805	25.5221	374.785	40.3062	34.2777	34.7751	46.3922	16.8905	25.9365	36.4677	8.17263	123.322	.	Plasmodium exported protein (PHISTa), unknown function
PF3D7_0425000	0	0	0	0	0	0	0	0	0	0	0	0	0		0	0	0	0	0	0	0	0	0	0	0	0	0	.	Plasmodium exported protein, unknown function, pseudogene
PF3D7_0425100	0	0	8.60896	22.7102	0	0	0	7.22966	0	0	0	6.37413	26.4		0	0	65.452	261.963	1.52089	0	2.01067	0	6.3691	0	1.68012	10.2128	251.583	.	Plasmodium exported protein (hyp6), unknown function
PF3D7_0425200	0	0	7.30222	64.1392	0	0	0	0	14.8361	0	0	0	14.935		0	0	76.142	155.553	0	0	1.73137	0	87.6287	0	0	7.0426	301.782	.	Plasmodium exported protein (hyp15), unknown function
PF3D7_0425300	0	0	0	0	0	0	0	0	0	0	0	0	0		0	0	0	0	1.29055	0	0	0	0	0	0	0	0	.	Plasmodium exported protein (PHISTa), unknown function, pseudogene
PF3D7_0425400	0	0	0	12.75	0	0	0	0	0	0	0	0	7.42255		0	0	0	0	0	0	0	0	0	0	0	0	0	.	Plasmodium exported protein (PHISTa), unknown function
PF3D7_0425500	2.18845	1.58311	5.03847	0	13.269	12.1484	1.9868	0	0	20.9596	4.97963	7.49517	5.15639		4.83564	5.21399	11.6993	4.49263	19.3984	4.76391	9.81529	8.17882	30.9708	4.16336	6.07106	17.4999	13.1411	stevor	stevor
PF3D7_0425600	0	0	0	0	0	0	0	0	0	0	0	0	0		0	0	0	0	0	0	0	0	0	0	0	0	0	RIF	rifin, pseudogene (RIF)
PF3D7_0425700	0	0	0	0	0	2.80408	0	0	0	0	0	0	0		0	0	0	0	0	0	0	0	0	0	0	0	0	RIF	rifin (RIF)
PF3D7_0425800	0.15073	0	0	0	0.182503	0	0	0	0	0	0	0	0.353462		0	0	0	0	0	0	0.0889548	0	0	0	0	0	0	VAR	erythrocyte membrane protein 1, PfEMP1 (VAR)
PF3D7_0425900	0	0	0	8.14854	2.44961	0	1.83427	0	0	0	0	0	0		0	0	0	0	0	0	0	0	3.58716	0	0	0	0	RIF	rifin (RIF)
PF3D7_0426000	0.252212	0.182117	0	2.01644	0.3054	0	0	1.45502	1.17277	0.344277	0	0.431781	0		1.35033	4.29769	12.3885	14.9029	2.99864	2.53501	7.42283	8.65647	22.3655	1.36661	6.25423	11.8448	20.4729	VAR	erythrocyte membrane protein 1, PfEMP1 (VAR)
PF3D7_0500100	2.94465	7.08751	18.5315	24.5226	5.34842	6.81942	8.0253	17.9312	22.2497	6.3642	5.56264	18.0642	40.2893		0.250279	0.446092	1.91786	1.8457	0.324215	0.448517	1.30018	0.957217	0.906819	0.349963	0.819223	1.47775	2.14541	VAR	erythrocyte membrane protein 1, PfEMP1 (VAR)
PF3D7_0500200	0	0	0	0	0	0	0	0	0	0	0	0	0		0	0	0	0	0	0	0	0	0	0	0	0	0	PfEMP1	erythrocyte membrane protein 1 (PfEMP1), pseudogene
PF3D7_0500300	0	0	0	0	0	0	0	0	0	0	0	0	0		0	0	0	0	0	0	0	0	0	0	0	0	0	RIF	rifin, pseudogene (RIF)
PF3D7_0500400	0	0	0	0	0	0	0	0	0	0	0	0	0		0	0	0	0	0	0	0	0	0	0	0	0	0	RIF	rifin (RIF)
PF3D7_0500500	0	0	0	0	0	0	0	0	0	0	0	0	0		0	0	0	0	0	0	0	0	0	0	0	0	0	RIF	rifin (RIF)
PF3D7_0500600	0	6.24564	14.9072	0	0	2.99561	0	29.2186	5.048	0	0	3.6963	10.171		1.06049	7.95349	6.92805	17.7369	0.911679	0	32.6975	61.3483	53.4926	0	7.98776	39.4839	25.938	stevor	stevor, pseudogene
PF3D7_0500700	0	0	0	0	0	0	17.0036	0	0	0	0	0	0		0	0	0	0	0	0	0	10.4002	0	0	0	0	0	RIF	rifin, pseudogene (RIF)
PF3D7_0500900	9.80641	17.7146	87.722	86.5591	11.8809	4.08594	12.4691	90.7108	118.824	26.7954	26.7139	58.7652	73.73		4.929	48.7858	172.299	99.3949	15.7216	7.47749	66.2901	207.718	326.097	5.21677	41.1343	192.114	211.146	FIKK5	serine/threonine protein kinase, FIKK family (FIKK5)
PF3D7_0501000	1117.11	538.987	247.084	146.354	1420.14	1497.79	500.922	394.315	232.18	1610.01	604.043	243.153	189.578		397.476	116.41	25.5052	73.4141	647.904	343.467	182.533	53.4976	117.214	387.087	99.5597	52.8669	57.3534	.	Plasmodium exported protein, unknown function
PF3D7_0501100.1	105.708	32.7464	181.756	1078.52	101.742	112.228	78.0791	165.044	298.621	110.479	134.242	128.185	561.368		77.6555	54.3318	365.526	1600.3	85.809	77.673	93.8421	90.2428	595.195	78.8273	65.7677	139.078	1417.02	HSP40	heat shock protein 40, type II (HSP40)
PF3D7_0501100.2	0.000725034	49.9469	44.8782	175.667	0.00495062	0.000901874	14.1781	0.000875685	74.1557	0.0383359	0.00845885	24.4045	172.592		5.20067	6.40796	19.4112	110.184	0.000576547	0.00208236	0.000258645	0.48487	114.271	6.79358	5.57194	0.000280239	51.907	HSP40	heat shock protein 40, type II (HSP40)
PF3D7_0501200	931.748	352.26	140.378	125.98	971.951	952.187	446.622	291.882	139.044	996.074	426.952	154.311	150.923		225.987	86.7376	29.8265	31.8415	314.566	226.414	127.959	33.5885	30.1598	213.901	114.183	35.5206	20.4459	PIESP2	parasite-infected erythrocyte surface protein (PIESP2)
PF3D7_0501300	3.84846	8.34977	13.2795	182.294	16.3305	16.0252	3.49417	3.71848	4.49685	13.1595	2.18809	3.295	40.7794		4.74822	0.838887	20.6928	1186.36	16.3365	2.52949	3.25748	4.33956	54.7806	3.15801	4.46695	6.64099	181.198	SBP1	skeleton-binding protein 1 (SBP1)
PF3D7_0501400	0.952611	1.3758	1.45367	1.90466	4.61423	0.441204	1.44232	1.83224	0.738411	0.433481	2.15976	2.7181	0.744916		2.26382	4.60962	13.4503	169.622	3.35094	2.02764	4.29165	2.96796	11.1293	1.71771	9.37843	6.87023	39.2053	FIRA	interspersed repeat antigen (FIRA)
PF3D7_0501500	1.56379	882.975	5296.56	4363.97	0	2.17108	583.62	3057.99	6359.08	4.27594	760.549	4185.18	5780.02		48.1827	1321.2	3566.45	1405.45	3.34506	44.2444	1581.29	4024.87	4639.06	49.1961	1001.83	4084.39	3434.19	RAP3	rhoptry-associated protein 3 (RAP3)
PF3D7_0501600	7.86571	665.346	5415.16	5858.98	1.90678	4.3681	261.414	3295.03	5967.64	4.30157	738.298	4159.04	6584.59		101.223	1891.86	6533.05	2312.78	8.7474	58.4047	2105.28	4145.84	7179.31	62.0657	955.529	6890.15	6483.58	RAP2	rhoptry-associated protein 2 (RAP2)
PF3D7_0501700	0	0.520947	3.30546	4.33433	0	1.00173	1.31004	6.9433	10.0742	0	4.09059	4.9386	8.4666		0.182158	1.29537	11.948	3.83043	0	0	0.419403	10.0196	7.90861	0.609685	0.341296	9.42867	17.8392	anaphase promoting complex subunit	anaphase promoting complex subunit, putative
PF3D7_0501800	93.5173	150.097	84.4873	57.1906	177.443	111.877	225.115	84.9885	74.9522	122.729	134.922	112.074	67.0655		45.588	54.7542	36.8946	23.8473	62.9953	60.3531	96.8858	60.8291	48.653	40.1753	74.7459	43.1586	23.8746	CAF1	chromosome assembly factor 1 (CAF1)
PF3D7_0501900	82.871	133.019	83.8109	46.7082	36.163	36.8149	96.3183	73.6086	85.143	79.3182	111.14	96.4927	54.6048		38.2315	51.2731	35.8572	12.0561	36.7968	48.9785	43.3079	41.3558	26.6986	45.1766	54.8667	24.9653	8.04649	.	conserved protein, unknown function
PF3D7_0502100	46.3177	64.8328	35.6454	37.5656	18.7348	25.6967	53.2466	89.8132	101.39	54.9814	45.7495	84.6145	58.327		21.6135	28.8025	25.9033	21.7363	12.7874	52.6236	37.2621	110.94	69.6373	23.8166	32.3788	41.3427	51.0085	HCNGP-like	HCNGP-like protein
PF3D7_0502200	97.0564	88.1974	54.1321	103.126	57.1315	65.4563	64.2145	69.5541	97.0462	87.1797	91.3504	94.9626	97.8234		41.485	43.4847	64.8803	37.6988	47.0416	49.8673	53.9199	80.1504	129.826	37.6619	37.0074	48.5495	86.292	.	conserved Plasmodium membrane protein, unknown function
PF3D7_0502300	0	0	5.42481	4.75734	2.85617	0	2.13791	9.11351	22.0438	3.2228	0	8.0659	22.2043		0	1.01608	0	4.81614	0	0	3.94478	3.50795	4.15088	0	1.08602	6.69613	11.2759	.	conserved Plasmodium protein, unknown function
PF3D7_0502400	24.6539	18.5269	18.0958	112.767	20.3112	19.1749	11.6436	20.9052	73.5347	17.5151	19.029	18.573	88.048		0	0	41.146	234.237	0	0.442265	0	2.27023	48.3772	0.276073	0	10.4728	207.457	MSP8	merozoite surface protein 8 (MSP8)
PF3D7_0502500	0.991736	0	0	0	0	0	0	0	0	1.35495	0	0	0		0	0	0	0	0	0.444705	0	0.760929	0	0	0	0	0	.	conserved Plasmodium protein, unknown function
PF3D7_0502600	3.82354	2.30158	0	3.82855	21.6123	3.54103	4.63076	1.22683	2.96671	6.09192	8.67407	1.09103	0		2.2573	0.860327	0.705214	0.678333	7.79018	5.47791	1.85706	0.985634	0	4.49924	1.51003	1.13881	0	.	conserved Plasmodium protein, unknown function
PF3D7_0502700	12.6991	10.3289	7.29564	6.38839	9.62031	11.019	8.6485	6.12903	3.70581	13.0218	18.0388	5.43615	3.73493		3.94254	4.53532	0	3.30445	7.46636	6.31209	3.61308	0	0	3.94022	2.22282	0	1.92933	.	conserved Plasmodium protein, unknown function
PF3D7_0502800	157.693	57.3052	33.515	59.3246	95.9948	89.2424	51.9752	56.2468	102.117	128.274	74.0803	24.5688	17.0842		16.0648	5.54437	0	13.2018	62.8801	27.8441	7.16187	0	0	20.8607	3.07014	0	0	DnaJ	DnaJ protein, putative
PF3D7_0502900	288.625	559.548	821.536	972.649	390.467	828.271	308.374	1637.76	515.794	368.843	306.874	316.632	958.856		699.857	361.878	518.226	387.622	569.989	472.936	546.825	222.722	731.851	466.299	477.735	356.647	686.448	mitochondrial inner membrane TIM10 associated	mitochondrial inner membrane TIM10 associated protein, putative
PF3D7_0503000	148.506	251.416	360.743	531.145	112.592	220.75	185.352	436.528	391.314	148.844	241.584	358.779	481.646		175.538	169.841	367.714	374.366	205.046	200.938	292.531	262.981	928.799	168.197	209.367	252.876	485.999	50S ribosomal L28	50S ribosomal protein L28, apicoplast, putative
PF3D7_0503100	76.6704	95.5565	68.8417	20.075	48.4688	80.2427	92.8419	66.407	33.6733	129.058	92.093	38.0503	36.5614		49.8589	36.569	13.383	3.50867	51.3694	63.0902	46.7113	18.7069	10.066	47.1351	35.0146	14.3735	10.9083	IspE	4-diphosphocytidyl-2-C-methyl-D-erythritol kinase, putative (IspE)
PF3D7_0503300	482.187	342.571	158.574	143.352	733.489	501.891	441.671	170.668	156.058	571.347	418.759	258.035	233.291		161.831	118.994	76.0104	192.389	279.157	208.236	150.986	127.208	125.762	138.773	140.413	98.4558	80.1977	SRSF12	serine/arginine-rich splicing factor 12 (SRSF12)
PF3D7_0503400	1178.61	1460.58	7420.01	20174.5	921.816	1703.23	937.349	7092.03	5024.38	943.514	1606.08	5214.17	11838.8		1539.35	1834.88	11343	20643.1	1272.74	982.14	2546.26	2597.59	27216.5	1077.35	2354.07	7885.57	24441.3	ADF1	actin-depolymerizing factor 1 (ADF1)
PF3D7_0503500	9.36408	20.2927	62.8398	48.2289	15.3932	13.9372	20.6566	56.6632	91.8674	14.6155	13.6573	60.6926	78.5191		3.72079	13.835	35.5038	29.8805	4.66905	6.04738	24.1502	52.7233	73.4402	3.20866	14.8907	41.7988	66.2547	kinase	protein kinase, putative
PF3D7_0503600	9.27306	5.6682	222.327	563.043	5.18422	9.90866	9.07079	83.7872	531.449	9.7423	3.23692	172.197	718.539		1.9823	9.77195	854.222	1596.17	4.97444	4.18732	9.54351	294.074	2047.33	3.61913	10.4667	404.089	1594.54	MyoB	myosin B (MyoB)
PF3D7_0503800	2840.39	3092.3	1970.91	836.389	3181.61	3293.74	1915.02	2038.56	1134.43	3316.72	3208.42	2028.09	1025.51		1908.62	1101.91	258.388	591.473	1920.22	1625.84	1507.04	446.5	469.762	1714.96	1282.09	523.978	333.108	RPL31	60S ribosomal protein L31 (RPL31)
PF3D7_0503900	46.5883	34.9305	8.06229	5.2875	27.6873	24.4186	24.75	10.1609	8.19058	36.0239	28.9288	18.06	8.25929		16.3801	14.155	3.86993	4.65158	25.9577	22.1357	10.1836	5.4091	3.20193	19.2459	9.95919	2.08057	3.25127	.	conserved Plasmodium protein, unknown function
PF3D7_0504000	33.4173	32.6072	13.9506	13.5373	131.781	44.5522	51.2814	19.5376	12.598	47.1552	30.9655	22.0334	13.2395		30.9289	20.8417	12.3586	8.73835	55.6124	45.1102	28.3282	14.9799	11.2696	26.4187	28.1152	11.02	12.4136	ATPase3	cation transporting P-ATPase (ATPase3)
PF3D7_0504100	18.93	54.989	206.002	403.089	30.7054	43.6685	34.3245	61.7505	269.014	43.3839	43.4117	108.122	240.174		35.8964	47.239	383.717	242.535	24.4737	27.4702	51.3998	181.904	573.137	24.9452	38.3347	178.715	378.297	AN1-like zinc finger family	AN1-like zinc finger family protein
PF3D7_0504200	135.588	124.875	118.424	265.072	85.7835	103.308	118.777	185.105	324.55	152.496	138.977	178.738	222.831		45.9402	48.1881	212.412	157.538	52.259	61.5543	68.9431	163.122	475.15	54.1276	56.9171	129.5	313.061	ATP-dependent helicase	ATP-dependent helicase, putative
PF3D7_0504300	13.1218	4.75097	15.1566	6.65797	11.9437	9.0987	5.95411	19.0938	38.4923	8.98835	0	11.2368	30.9965		3.94462	3.46142	0	0	4.05907	2.78255	0	0	5.66735	4.34255	2.98225	0	0	.	conserved Plasmodium protein, unknown function
PF3D7_0504400	127.05	146.194	102.884	45.7348	105.98	155.344	182.428	112.817	85.0341	175.61	154.504	80.7564	103.621		65.863	52.9023	14.2726	14.5338	92.0853	94.359	90.6121	44.5908	15.2824	65.1123	68.3671	32.0664	13.1632	ATP-dependent helicase	ATP-dependent helicase, putative
PF3D7_0504500	19.9101	19.8095	40.1467	85.5252	18.1119	24.1725	24.8513	57.8087	52.4366	17.0318	22.6651	55.4065	99.758		3.03769	2.67584	0	2.53703	3.13135	2.15136	6.92532	9.24129	8.74761	3.35744	1.14529	7.05146	2.97121	.	conserved Plasmodium protein, unknown function
PF3D7_0504600	51.38	86.2825	293.338	220.196	22.0996	55.2223	69.2288	358.442	154.805	38.526	79.1163	215.689	222.32		68.6522	102.546	112.95	55.1137	46.7036	54.8267	184.529	111.535	198.756	47.9146	125.962	125.787	74.4301	BCKDHB	2-oxoisovalerate dehydrogenase subunit beta, mitochondrial, putative (BCKDHB)
PF3D7_0504700	1.84112	2.49264	0	5.05936	18.1135	5.43639	2.29982	2.21267	3.74522	0.942418	1.8259	1.57597	0		1.05659	0.837071	0.514092	0.742138	6.8946	3.36649	0.406625	0.538829	0.85077	1.7074	1.86638	0.693262	0.287533	CEP120	centrosomal protein CEP120, putative (CEP120)
PF3D7_0504800	1.32068	2.92859	0.215781	2.63763	12.9063	9.30757	5.39933	7.61557	11.1801	1.93117	4.81011	4.68335	4.86609		5.69375	7.72521	7.92678	2.33988	13.173	7.57271	11.0393	16.542	6.12184	6.10456	7.62209	11.0107	3.54572	.	conserved Plasmodium protein, unknown function
PF3D7_0504900	43.6955	63.3767	180.337	119.195	23.597	67.2614	26.4221	397.451	68.694	66.6404	77.7298	83.1706	80.5771		75.9867	92.8735	49.0531	32.8656	67.8507	83.3738	166.047	72.0594	73.0214	49.5697	129.246	106.187	71.9953	.	conserved protein, unknown function
PF3D7_0505000	0.903274	0.260877	0.826681	0.72191	6.34347	2.25931	1.14885	0	0.419924	1.47947	0	0.927821	0.423666		0.230616	0.328953	0.202003	1.16652	1.91227	0.90955	0.426132	0.423441	0.334297	0.309684	0.431249	0.10899	0.225938	.	conserved Plasmodium membrane protein, unknown function
PF3D7_0505100	7.6243	11.5747	8.05167	6.64079	41.4246	14.9409	24.3316	10.5246	8.17992	6.67095	11.5212	11.0444	10.5451		8.38275	13.1661	15.0781	14.9324	14.3945	14.2217	13.9441	26.5682	10.849	8.09574	23.1415	15.7978	10.2658	TRS85	trafficking protein particle complex subunit 8, putative (TRS85)
PF3D7_0505200	54.5534	55.3415	98.6798	164.215	47.0308	53.909	44.782	68.7531	242.066	64.5041	58.3564	93.4046	162.711		31.0698	26.1684	242.71	148.184	42.2119	33.8224	32.0697	124.608	388.297	33.1354	19.7563	92.6845	295.18	ALP2b	actin-like protein, putative (ALP2b)
PF3D7_0505300	9.60933	16.6639	8.81577	7.71009	1.1642	2.66925	3.49103	3.70344	44.7802	15.7538	15.2693	16.4526	11.2883		11.3547	13.5121	10.5569	33.496	7.49789	15.9553	9.9985	11.8048	80.3579	8.07544	7.2486	6.80801	26.021	UDP-N-acetyl glucosamine:UMP antiporter	UDP-N-acetyl glucosamine:UMP antiporter
PF3D7_0505500	115.302	111.321	79.5743	40.894	148.547	102.822	122.57	88.1026	50.4069	140.115	112.186	80.4997	54.6851		81.4722	67.2688	37.7503	21.0056	107.292	111.077	86.7721	56.8897	48.9235	77.1173	76.239	42.6488	24.4304	MSH6	DNA mismatch repair protein MSH6, putative (MSH6)
PF3D7_0505600	62.4899	60.7304	35.9412	43.3046	21.3087	37.9469	60.2824	45.2882	22.8202	53.4215	66.6213	53.5033	36.7891		27.9334	29.7765	31.4805	20.1538	30.6525	45.3196	36.3388	26.4077	48.6143	28.2903	34.4375	15.7138	35.3432	.	conserved Plasmodium protein, unknown function
PF3D7_0505700	26.2872	19.4294	14.006	17.1375	80.7091	46.7092	53.3089	14.122	12.806	19.2014	28.4293	8.3731	5.74046		21.8205	15.9667	8.12305	14.3251	29.9102	28.7833	24.2447	15.1373	4.48074	15.0302	28.1145	10.2038	7.57839	.	conserved Plasmodium membrane protein, unknown function
PF3D7_0505800	1768.94	2179.18	2779.05	2152.49	1960.16	3184.5	1213.55	5536.41	896.008	1327.58	2100.24	2964.47	1617.33		2319.44	1455.8	687.642	551.365	2098.45	1712.82	1961.58	703.346	617.474	1807.98	2399.61	1073.17	428.345	SUMO	small ubiquitin-related modifier (SUMO)
PF3D7_0505900	707.693	496.539	494.141	403.212	595.661	559	526.723	679.795	301.129	511.13	523.497	433.301	382.537		304.807	174.502	47.5537	45.3795	338.808	376.06	278.592	77.7035	65.5076	246.737	226.593	95.031	18.0058	.	conserved Plasmodium protein, unknown function
PF3D7_0506000	95.1923	100.228	13.3113	58.4282	76.996	80.0287	89.0185	11.1803	74.3739	158.001	128.165	98.8041	34.0389		62.902	38.0969	9.11407	8.74252	62.3844	76.5683	46.1106	27.6146	15.0784	53.1944	19.7892	14.5598	3.41718	.	conserved Plasmodium protein, unknown function
PF3D7_0506100	644.653	339.405	208.105	343.127	368.57	394.91	207.449	211.171	246.636	524.034	431.98	282.461	230.445		263.595	108.747	58.1307	189.4	330.672	320.72	121.424	67.7556	83.3414	313.079	137.004	45.2259	78.5938	60S ribosomal subunit L24-2	60S ribosomal subunit protein L24-2, putative
PF3D7_0506200	31.9569	44.7819	27.5739	48.3286	31.4816	33.266	45.3346	30.8841	32.6807	43.7133	56.7877	54.7227	56.4469		21.163	11.7342	10.7221	47.361	17.7768	18.346	16.8754	11.9926	24.8366	14.7244	11.115	12.6129	31.301	TBP	TATA-box-binding protein (TBP)
PF3D7_0506300	137.871	85.2764	31.6774	30.8169	79.8396	129.738	86.2459	35.4831	53.6351	180.11	87.0323	44.5919	18.0196		78.081	30.6793	11.6318	19.1585	118.048	126.741	28.8059	24.3912	13.7476	96.4619	42.2247	9.79545	13.0478	.	conserved Plasmodium protein, unknown function
PF3D7_0506400	0	0	0	20.9747	0	0	0	0	0	0	0	34.3509	24.0035		0	0	9.13981	8.71432	0	0	0	0	45.3116	0	0	9.48671	20.8154	.	conserved Plasmodium protein, unknown function
PF3D7_0506500	1.34295	3.19972	1.84335	5.63356	43.9026	19.5951	6.22236	5.42143	6.55451	3.29924	4.41332	2.52898	1.88947		7.61877	7.06934	8.56851	8.82608	21.9383	13.0466	9.59406	18.6964	24.8775	7.02983	6.35232	9.73518	11.7683	.	conserved Plasmodium protein, unknown function
PF3D7_0506600	0	0	0	0	0	0	0	0	0	0	0	0	0		0	0	0	0	0	0	0	0	0	0	0	0	0	histone deacetylase	histone deacetylase, putative, pseudogene
PF3D7_0506700	52.9199	79.4745	51.063	39.0563	46.389	35.7887	88.5468	100.557	59.9813	61.8146	59.2439	91.7953	44.1433		32.0271	50.6881	50.7899	30.3463	31.8788	36.4891	60.3782	75.2892	72.5864	26.508	49.1223	56.3186	43.9463	GTPase-activating	GTPase-activating protein, putative
PF3D7_0506800	72.3281	72.4392	50.1296	43.8124	79.5064	59.9491	57.9698	66.6912	56.5862	86.3216	68.9387	65.5571	58.4993		42.0069	32.0254	28.2687	21.3653	54.4343	45.9564	43.9593	59.7339	53.4625	45.0058	30.8355	26.814	31.6476	TCF25	transcription factor 25, putative (TCF25)
PF3D7_0506900	38.5763	289.612	1386.99	910.93	13.7439	46.2303	261.075	1343.09	891.232	36.1595	258.312	1008.83	1255.82		58.0434	362.457	840.66	383.773	18.1153	53.2252	568.734	879.189	1375.92	40.4656	345.617	1071.99	869.458	ROM4	rhomboid protease ROM4 (ROM4)
PF3D7_0507000	126.068	110.443	179.162	53.3047	46.3135	52.1561	68.4714	75.0703	60.6989	297.08	116.705	86.556	30.3426		51.5689	30.5917	54.871	10.4531	69.6605	61.5092	56.3878	92.4111	0	79.5676	14.9403	45.2876	12.5424	.	conserved Plasmodium protein, unknown function
PF3D7_0507100	1491.55	1570.91	883.664	493.44	1945.45	1845.89	1127.54	976.189	332.224	1935.58	1421.17	891.936	463.094		1135.9	706.133	167.606	470.485	1293.15	1079.76	862.37	221.67	163.135	959.783	750.087	268.601	208.276	RPL4	60S ribosomal protein L4 (RPL4)
PF3D7_0507200	2.23702	12.3898	49.5638	31.3765	0	5.17899	8.12761	63.1846	52.089	4.07388	20.3039	42.13	54.2822		6.58927	33.4657	67.5007	39.5846	1.62388	6.72882	43.7737	68.457	89.9049	5.67037	12.347	70.4146	69.1386	SUB3	subtilisin-like protease 3 (SUB3)
PF3D7_0507300	0	0.458094	13.0775	36.8303	0	0	0	8.54633	109.238	0	0.719349	9.77187	59.5535		0.962805	2.28332	125.633	215.36	0.553795	1.72165	1.84825	59.8378	549.368	1.43292	1.50282	71.4052	326.893	.	conserved Plasmodium protein, unknown function
PF3D7_0507400	5.88687	12.8202	191.94	1271.12	0	0	5.3378	57.5415	487.392	0	13.4899	262.244	461.695		59.3884	95.9916	1298.64	1275.14	23.0244	63.4962	60.5113	383.031	1078.65	61.6629	133.697	361.351	1785.06	.	conserved Plasmodium protein, unknown function
PF3D7_0507500	2.52726	6.0863	1297.91	3244.16	10.2052	8.19077	5.35604	675.077	1997.47	5.75369	8.6034	729.814	2651.41		1.06143	27.7215	1222.12	1657.09	5.85807	1.89583	14.6529	411.802	2670.34	1.89348	20.6918	629.219	1834.54	SUB1	subtilisin-like protease 1 (SUB1)
PF3D7_0507600	18.7733	24.5443	43.0484	37.6444	42.2374	29.8	25.1706	39.6138	47.8985	28.0882	28.4068	42.8564	35.6999		31.7319	35.7757	76.7206	80.3925	35.3164	30.1386	49.1757	62.5536	167.646	24.8334	16.4548	65.0384	147.647	CAF40	cell differentiation protein, putative (CAF40)
PF3D7_0507700	201.452	196.823	129.127	90.3744	204.549	187.551	283.123	175.75	149.546	202.997	263.223	181.133	150.773		120.149	121.583	61.5933	46.1827	149.719	192.135	179.458	131.727	89.6896	115.227	137.591	93.2673	60.7481	NPL4	nuclear protein localization protein 4, putative (NPL4)
PF3D7_0507800	36.3011	56.8423	62.5332	129.379	157.995	59.9258	101.216	61.533	112.848	51.0305	50.9335	71.3775	113.838		27.4315	42.511	242.957	386.681	49.4195	46.3437	50.2123	148.514	349.734	24.3285	53.2119	152.541	317.084	.	conserved Plasmodium protein, unknown function
PF3D7_0507900	117.952	114.569	115.716	102.862	143.998	162.908	89.0301	77.6246	141.053	135.775	124.675	84.2874	23.5525		122.047	53.9491	18.0046	94.4236	124.804	155.374	55.7127	12.616	59.5086	146.652	68.7577	32.7199	20.4965	.	conserved Plasmodium protein, unknown function
PF3D7_0508000	68.2022	869.116	2535.09	1340.74	6.70405	58.8496	784.943	2464.38	1899.23	40.3353	947.274	1988.53	2074.36		226.869	1059.63	1141.82	511.129	71.3293	223.368	1620.69	1715.72	1747.97	190.459	879.192	1611.93	806.877	P38	6-cysteine protein (P38)
PF3D7_0508200	126.374	142.299	157.756	229.117	65.6579	105.254	99.9915	258.076	215.09	106.164	158.037	179.299	225.245		112.073	106.165	44.7697	26.1739	96.8088	109.486	144.065	111.574	103.062	89.1456	122.606	72.9227	45.8785	LAG1	longevity-assurance (LAG1) protein, putative
PF3D7_0508300	323.132	258.285	130.396	110.44	226.805	285.902	217.896	157.006	75.0651	346.324	326.593	142.375	151.276		146.513	88.6347	16.2692	25.3898	122.821	187.29	120.597	34.1184	13.4594	155.712	104.461	31.5506	13.6973	TPT	triose phosphate transporter (TPT)
PF3D7_0508400	38.2724	36.4797	43.9958	10.5099	14.762	45.8843	44.2288	43.6796	32.5055	26.168	59.3249	32.7675	32.7572		5.60045	6.47557	15.0272	3.60859	5.18994	13.0176	15.7787	45.9559	49.7284	4.78003	9.72066	16.0899	14.7557	transcription factor IIb	transcription factor IIb, putative
PF3D7_0508500	5.17189	24.4973	65.7987	44.2337	18.5366	12.0735	24.6203	49.3238	80.3122	9.31839	19.695	70.8327	88.3042		8.39363	50.2558	167.377	64.9691	14.1343	9.46243	62.7852	160.246	155.331	6.43817	38.1083	172.983	121.021	RCC1	guanidine nucleotide exchange factor (RCC1)
PF3D7_0508600	66.2975	90.2025	226.228	193.144	64.3382	73.5835	93.8793	205.425	204.974	98.0192	126.832	245.241	181.399		30.3319	70.4357	109.472	78.1051	43.2258	25.1172	111.72	166.816	208.98	26.3699	53.559	122.697	104.143	.	conserved Plasmodium protein, unknown function
PF3D7_0508800	272.13	464.6	874.377	472.645	144.756	261.677	342.386	868.416	636.866	297.28	453.718	703.116	652.741		215.44	339.61	307.489	221.955	210.696	249.26	466.125	616.491	605.441	216.29	320.174	444.87	374.078	SSB	single-stranded DNA-binding protein (SSB)
PF3D7_0509000	457.875	613.77	656.384	389.707	348.399	467.213	423.828	829.214	462.04	457.595	651.231	688	576.514		289.543	313.62	165.381	105.84	319.832	282.996	461.171	288.207	253.799	264.987	287.204	232.977	121.164	soluble N-ethylmaleimide-sensitive factor attachment	SNAP protein (soluble N-ethylmaleimide-sensitive factor attachment protein), putative
PF3D7_0509200	9.58608	5.54619	0	0	4.64883	5.3223	0	3.70485	8.96071	7.86683	15.2606	9.84897	13.5433		2.83893	2.50792	0	0	2.44191	0.840233	3.24617	0	3.41184	2.09802	0	0	0	LRR2	leucine-rich repeat protein (LRR2)
PF3D7_0509300	61.2362	66.9358	72.1544	106.962	62.3244	84.5572	27.7302	60.4981	24.433	56.4186	105.972	105.033	24.4715		62.9628	29.6508	46.4075	61.9403	73.5436	48.4102	38.2721	45.5336	107.362	32.5533	54.2891	33.7014	21.1442	.	conserved Plasmodium protein, unknown function
PF3D7_0509400	8.30344	3.59722	3.37753	5.5303	58.9835	13.8459	8.88459	3.54767	6.00482	9.82238	6.06446	4.4225	5.62558		3.06193	1.30185	6.18925	37.3296	12.776	3.88459	2.39365	3.60388	9.90121	3.53179	3.34742	2.89407	10.6147	RNAPI	RNA polymerase I (RNAPI)
PF3D7_0509500	40.1033	33.9866	9.5275	5.55959	25.1387	17.2812	43.9529	26.681	19.358	11.3413	40.8422	28.4138	3.25218		18.9653	11.3017	1.505	5.78506	22.5699	28.2478	13.4458	8.41537	4.98058	19.5498	11.6565	12.1067	10.126	.	conserved Plasmodium protein, unknown function
PF3D7_0509600	131.82	114.28	53.1111	72.0549	154.846	139.823	134.969	78.4775	81.8648	187.695	113.311	68.391	69.4225		52.3887	30.9733	18.4987	19.4842	87.5835	89.2745	52.4	37.5522	39.3576	55.5024	36.6303	21.3201	21.705	AsnRS	asparagine--tRNA ligase (AsnRS)
PF3D7_0509700	26.9856	10.3289	10.9435	47.913	21.1647	26.4457	18.7384	27.5807	37.0581	23.8732	32.4699	16.3084	48.554		3.54829	1.04661	3.43952	6.6089	6.7876	7.01343	0.903269	2.40418	5.69117	3.06461	1.48188	7.37094	15.4346	.	conserved Plasmodium protein, unknown function
PF3D7_0509800	10.9035	15.4938	24.1554	30.948	43.8709	11.24	23.3248	25.0331	59.714	22.5681	17.1459	30.1077	51.9867		5.36972	11.9567	47.4031	58.43	10.0449	8.8157	9.49909	27.1012	58.9967	5.20275	4.8563	28.2989	63.1214	PI4K	phosphatidylinositol 4-kinase (PI4K)
PF3D7_0509900	21.0103	34.9541	14.5076	8.47752	2.54762	17.4956	28.6123	12.1867	24.5635	43.1148	21.5096	28.7827	19.7976		14.4674	14.1368	11.2534	4.32186	17.7699	27.5	12.9848	22.0274	3.72384	24.6055	15.5641	14.4342	22.7484	.	conserved Plasmodium protein, unknown function
PF3D7_0510000	8.05398	5.2893	6.71239	5.86792	8.86904	7.11943	9.9757	5.63988	8.52403	2.00004	3.32265	6.26779	8.59647		4.80758	4.10889	8.8938	2.33284	5.74188	5.6179	7.237	19.776	8.02771	2.88796	3.81107	6.09009	11.7704	.	conserved Plasmodium protein, unknown function
PF3D7_0510100	14.046	26.7379	21.4271	28.069	86.5844	38.1483	58.9687	48.2864	49.9684	22.9487	34.7332	42.6277	42.9255		14.9326	30.5408	68.9602	39.3633	35.7364	27.8358	41.757	68.4565	50.7648	17.5578	42.7537	68.8859	47.8778	.	conserved Plasmodium protein, unknown function
PF3D7_0510200	83.1257	83.4062	107.62	63.2388	62.4679	64.1478	96.476	103.765	87.8243	105.129	90.8204	101.469	99.4133		38.07	57.9977	53.501	38.3855	36.5209	53.1006	80.9221	111.573	80.1014	38.996	54.9621	77.6585	59.9169	CYP87	peptidyl-prolyl cis-trans isomerase (CYP87)
PF3D7_0510300	5.76923	10.4404	13.3113	29.2141	17.4991	12.0043	5.23638	44.721	27.045	27.6502	13.1451	29.6412	54.4622		0.698911	0	3.03802	2.91417	0	0	0	0	15.0784	0	0	1.61775	0	SIP	stripes inner membrane complex protein, putative (SIP)
PF3D7_0510400	61.657	23.2976	0	0	35.6636	33.0766	15.2702	2.70379	9.80849	53.6324	17.5102	2.39937	9.88693		12.9238	4.02195	1.52443	8.78939	18.6501	14.3055	4.00547	1.0655	0	14.3656	2.62407	2.45236	1.70952	.	conserved Plasmodium protein, unknown function
PF3D7_0510600	0	0	0	0	0	0	0	0	0	0	0	0	0		0	0	0	0	0	0	0	0	0	0	0	0	0	tRNA Leucine	tRNA Leucine
PF3D7_0510700	1.85631	4.02728	0	14.9617	4.50096	2.57672	0	17.9326	17.3489	5.07759	2.11059	3.17868	13.1113		0.458662	0	0	0	0	0	0	0	0	0	0.862784	1.06971	2.24409	.	conserved Plasmodium protein, unknown function
PF3D7_0510800	1.81885	0.657081	4.17094	14.5898	2.2035	0	0.825989	3.5044	8.47462	2.48473	2.0642	0	2.13638		0.228871	0	0	1.92359	0.394668	0	0.526384	0.699048	4.96558	0	0	0.537682	0	WD repeat-containing	WD repeat-containing protein, putative
PF3D7_0510900	0	0	0	0	0	0	0	0	0	0	0	0	0		0	0	0	302.592	0	0	0	0	0	0	0	0	0	small nucleolar RNA snoR04	small nucleolar RNA snoR04
PF3D7_0511000	2518.74	2619.2	2002.46	952.63	1953.04	3197.42	1835.63	2177.97	785.892	2966.38	2841.39	1939.15	1208.42		1538.34	1114.74	366.032	246.177	1712.45	1503.14	1419.2	501.724	278.166	1528.14	1068.95	621.45	251.322	TCTP	translationally-controlled tumor protein homolog (TCTP)
PF3D7_0511100	18.9579	20.71	0	0	11.5677	26.1889	34.3455	37.4	22.6504	0	32.7738	0	45.3968		4.08262	6.98615	0	0	3.46091	7.01828	4.50941	6.12254	0	4.38216	0	9.08378	0	.	conserved Plasmodium protein, unknown function
PF3D7_0511200	208.518	345.427	288.527	109.428	53.9649	136.998	277.367	288.173	159.004	229.584	354.416	355.978	221.731		119.597	186.27	131.613	57.6043	91.1243	144.219	207.281	245.566	117.61	113.538	165.66	168.647	85.457	SCD	stearoyl-CoA desaturase (SCD)
PF3D7_0511300	13.9907	9.26172	3.55906	3.88655	30.1207	22.1384	11.6503	2.24292	3.61573	13.7951	11.4559	3.99204	10.0303		9.18965	7.47942	1.73002	2.49692	21.8384	12.2087	8.20632	9.97335	4.29442	10.603	5.73249	3.49657	2.41985	MORN repeat	MORN repeat protein, putative
PF3D7_0511400	3.31484	3.5951	0	3.3363	6.02716	0	6.01989	0	11.6104	6.79871	7.53489	5.67604	3.90034		2.46655	5.09095	3.58572	0	1.41526	3.65511	6.59034	12.5321	20.7656	2.73798	3.86385	5.76122	4.02325	.	conserved Plasmodium protein, unknown function
PF3D7_0511500	1.52565	1.48124	1.80482	1.99588	32.6111	7.09166	3.6803	3.03325	3.66715	1.22052	1.60938	2.25155	0.863375		2.85476	2.6189	5.7228	14.4821	9.42422	4.39679	2.55237	6.96662	7.71337	2.78977	4.37944	5.03282	4.48593	RNA pseudouridylate synthase	RNA pseudouridylate synthase, putative
PF3D7_0511600	7.28821	95.0304	707.95	518.685	13.2714	15.1575	59.5201	304.344	761.978	19.9783	70.6801	567.983	749.55		13.9273	227.229	664.621	180.958	23.8668	16.8555	205.139	567.78	787.118	13.3919	121.89	713.443	667.846	ARNP	apical rhoptry neck protein (ARNP)
PF3D7_0511700	191.538	300.877	401.941	456.497	144.04	170.618	223.39	328.606	795.1	450.532	312.737	546.841	529.448		65.3346	185.925	426.499	266.313	113.577	108.88	217.436	466.946	406.411	93.7527	75.2032	431.312	617.266	CGI121	EKC/KEOPS complex subunit CGI121 (CGI121)
PF3D7_0511800	502.265	611.198	665.309	320.229	507.094	502.908	542.813	452.063	390.113	519.968	656.265	579.968	443.672		375.798	403.322	295.063	125.401	482.996	451.522	454.493	429.611	229.976	378.074	389.075	402.716	213.207	INO1	inositol-3-phosphate synthase (INO1)
PF3D7_0511900	4.73591	0.570238	0	1.58192	2.86848	8.77114	0.716933	0	3.67634	10.7814	0	0	0		1.79202	0.530788	0.870504	0	2.06072	1.42297	0.458261	0.608348	0	2.66474	0.746311	0	0	.	conserved Plasmodium protein, unknown function
PF3D7_0512000	625.609	821.495	557.474	435.849	601.521	864.234	463.664	673.201	475.659	889.961	710.099	715.217	499.365		428.675	356.294	104.868	16.6688	408.387	589.536	608.77	128.573	101.102	455.744	396.007	145.341	79.5459	prefoldin subunit	prefoldin subunit, putative
PF3D7_0512100	302.103	332.617	287.134	254.561	268.663	349.936	414.322	240.879	155.535	472.682	338.091	321.925	175.517		106.104	81.9283	7.71987	0	235.258	232.904	139.736	37.8395	12.7621	162.865	120.567	36.2498	26.2966	.	conserved Plasmodium protein, unknown function
PF3D7_0512200	43.5821	22.4918	2.0395	24.9684	62.4957	45.7088	16.1567	1.71358	14.5036	46.1709	15.1406	12.1826	10.4466		12.5399	4.97182	1.95741	0.941097	19.3081	9.99636	6.69594	2.73593	4.85861	11.9807	3.35847	5.26151	7.67449	GS	glutathione synthetase (GS)
PF3D7_0512300	160.735	102.757	61.7709	27.1025	48.7462	78.0484	75.3815	98.5788	62.7513	121.026	106.775	50.4657	56.8734		109.469	72.8277	28.3391	21.7523	93.9964	101.427	84.5884	57.4603	0	104.326	94.6432	37.7621	19.1178	MAT1	CDK-activating kinase assembly factor (MAT1)
PF3D7_0512400	3.08784	2.23561	0	6.26093	0	0	2.80245	0	7.24216	0	0	5.2884	0		2.98118	1.96381	0	3.10518	3.83622	0	3.38746	0	0	1.64252	1.40777	1.72261	0	.	conserved Plasmodium protein, unknown function
PF3D7_0512500	46.0787	43.3732	30.3993	23.7759	38.0554	35.8837	39.9518	33.6082	52.0137	58.1647	54.6493	32.2734	49.1786		16.7612	12.7051	12.3449	5.19461	31.6577	29.9612	17.0637	26.9593	24.2587	25.9865	10.908	10.7948	11.2313	.	conserved Plasmodium protein, unknown function
PF3D7_0512600	416.659	645.691	1098.21	612.549	257.628	534.826	395.552	1072.19	516.988	486.59	572.45	892.085	766.557		319.425	339.778	230.831	129.654	306.584	269.56	525.659	292.252	322.597	260.979	457.117	415.696	192.853	RAB1b	ras-related protein Rab-1B (RAB1b)
PF3D7_0512700	319.448	140.083	27.8786	112.477	217.202	245.135	116.435	84.3021	79.2993	321.267	190.064	58.0206	154.04		107.66	38.0514	2.57447	4.94174	206.34	144.585	33.7271	28.7981	17.0377	136.039	28.9865	13.7384	11.5724	OPRT	orotate phosphoribosyltransferase (OPRT)
PF3D7_0512800	3.32808	1.92265	2.28548	1.33094	19.3448	0.924836	5.44201	1.92044	0.773958	3.18035	1.50913	1.7093	1.56153		0.592994	0.15092	0	0	1.1703	1.36564	1.36843	0.777408	1.84113	1.04189	1.4265	0.399865	0.414928	.	conserved Plasmodium protein, unknown function
PF3D7_0512900	44.4105	17.0148	0	0	28.5199	18.1222	16.5993	20.2341	18.3541	32.1847	35.6949	8.94762	0		3.1811	5.04084	8.30253	2.65554	13.1131	15.7605	10.1464	3.86986	4.57872	7.7302	4.79941	4.42662	3.11123	.	conserved Plasmodium protein, unknown function
PF3D7_0513000	312.502	263.213	165.317	145.035	239.241	262.992	318.548	178.532	179.937	287.508	274.136	179.852	108.731		100.533	66.5319	29.8824	10.4273	148.022	171.302	95.342	66.4757	35.9559	113.144	67.1126	33.3208	18.322	.	conserved Plasmodium protein, unknown function
PF3D7_0513100	84.2287	142.254	291.441	159.17	61.3117	66.212	129.967	288.303	236.852	88.4174	223.866	250.031	258.37		71.5308	131.216	130.321	56.827	36.2569	45.7606	114.734	126.324	161.704	45.1043	69.4226	176.707	116.584	.	conserved Plasmodium protein, unknown function
PF3D7_0513200	7.40403	10.1293	8.47063	12.0693	47.6563	30.5945	20.1792	11.988	15.8523	9.04223	15.8992	13.3426	15.9934		14.8698	15.4278	30.0561	37.731	33.6761	22.3762	19.6407	39.2634	25.9513	13.9675	16.6474	26.5557	33.3747	.	conserved Plasmodium protein, unknown function
PF3D7_0513300	2439.34	1110.7	1218.07	1010.59	3631.77	3399.83	729.235	1703.23	367.14	2093.18	1189.62	988.525	800.932		1894.79	557.713	225.976	342.715	2312.94	1245.04	799.088	166.545	191.98	1270.82	818.28	318.696	182.053	PNP	purine nucleoside phosphorylase (PNP)
PF3D7_0513400	63.872	41.0776	49.0445	57.348	40.1665	62.3697	36.5079	36.6191	22.1437	51.7974	43.0771	24.3066	27.8809		30.0993	12.2447	10.0782	12.0916	38.7951	39.9947	17.1665	38.7522	20.8429	30.7279	25.0867	17.4833	22.6486	GTP-binding	GTP-binding protein, putative
PF3D7_0513500	130.526	31.6654	61.2902	36.2569	84.8839	48.1057	47.3035	102.818	20.7505	132.028	90.155	44.7571	62.4197		56.9683	17.9202	16.2849	46.613	51.5739	58.9116	21.0349	22.8108	0	53.1304	21.8497	8.48255	27.7598	PAM16	mitochondrial import inner membrane translocase subunit TIM16, putative (PAM16)
PF3D7_0513600	141.846	169.057	134.309	137.421	455.883	310.569	250.415	141.79	129.45	251.854	212.008	146.737	149.394		165.177	118.823	70.6605	46.5683	291.483	228.23	176.18	105.364	71.8166	146.158	131.646	86.9123	51.0648	deoxyribodipyrimidine photo-lyase	deoxyribodipyrimidine photo-lyase, putative
PF3D7_0513700	11.7516	10.7538	12.5711	29.8317	25.6239	10.8823	10.6739	10.5624	16.42	13.9113	19.556	18.7786	33.1179		2.9648	1.05382	0	0.83104	6.8188	4.94402	3.18441	1.20779	1.42996	2.42485	0.740823	0.929608	0	PSOP12	secreted ookinete protein, putative (PSOP12)
PF3D7_0513800	304.571	427.972	161.262	126.862	209.373	442.628	266.377	399.15	146.573	372.189	427.06	270.261	190.875		205.887	154.243	26.6039	32.7811	228.196	222.06	200.49	69.104	31.4358	222.375	126.008	52.4349	17.1255	RAB1a	ras-related protein Rab-1A (RAB1a)
PF3D7_0513900	28.5332	14.4575	32.914	40.4495	27.6941	27.7067	7.76943	27.6448	13.3745	15.6281	39.0051	19.5463	20.2002		33.8951	18.8558	12.0283	2.8846	39.1864	35.4522	37.775	33.6408	44.7746	16.789	28.7232	19.2181	3.38217	.	conserved Plasmodium protein, unknown function
PF3D7_0514100	3.43673	7.99722	6.11969	6.10991	19.4222	6.89722	12.1411	11.7536	10.658	6.25595	8.22565	9.15244	8.0635		3.78708	6.57208	14.8762	8.58832	7.71257	6.25984	9.40885	18.7111	12.6607	3.47333	9.63099	14.2033	5.70724	UvrD	ATP-dependent DNA helicase UvrD (UvrD)
PF3D7_0514200	29.4619	57.6974	84.01	52.45	25.3765	23.6468	55.3065	64.2853	42.6736	45.6004	64.6114	70.6172	69.1695		14.5723	24.738	24.6242	13.2358	14.0007	14.8038	35.853	32.8976	28.7637	15.3398	34.1208	24.9479	15.407	.	conserved Plasmodium protein, unknown function
PF3D7_0514300	18.2838	13.2054	11.3173	8.90009	26.9314	21.2825	19.302	11.4113	8.04827	22.2662	16.2507	10.1522	11.5973		9.65446	7.58808	6.58354	3.16688	12.553	15.0335	9.82826	9.96782	7.26316	9.66429	10.0934	3.84191	3.68432	aspartate--tRNA ligase	aspartate--tRNA ligase, putative
PF3D7_0514400	0	0	0	0	0	0	0	0	0	0	0	0	0		0	0	0	0	0	0	0	0	0	0	0	0	0	tRNA Phenylalanine	tRNA Phenylalanine
PF3D7_0514500	17.3777	22.655	40.1695	42.3658	21.0932	14.4579	15.7695	33.7351	57.1288	14.2877	3.96403	5.95271	41.0687		0	2.92044	3.61446	0	2.85534	0	1.88879	2.52759	0	1.83187	0	1.91961	8.14046	.	conserved Plasmodium membrane protein, unknown function
PF3D7_0514600	143.444	88.3838	42.2733	37.1228	188.872	156.628	58.1692	118.349	42.9439	129.582	52.1717	73.178	57.6452		95.0912	34.3203	9.60838	46.0744	94.8638	59.8658	43.5634	17.916	15.8959	79.6173	30.6286	6.8168	21.6222	ribose 5-phosphate epimerase	ribose 5-phosphate epimerase, putative
PF3D7_0514700	0.351491	0	0	0	0	0	0	0	0.817453	0.959703	0	0.601752	0		0	0	0	0	0	0.160179	0	0.273568	0	0	0	0.211046	0	.	conserved Plasmodium protein, unknown function
PF3D7_0514800	6.89289	6.7895	2.87142	0	11.3848	6.96399	7.96869	1.20633	7.29281	9.41321	10.6615	1.07283	1.47107		4.12306	6.91065	0.693618	2.66875	10.3985	9.35807	4.74912	7.75539	1.14781	7.25762	2.37615	2.24029	1.55311	kinase	kinase, putative
PF3D7_0514900	50.5814	81.2519	141.986	33.896	35.759	66.3298	74.0032	92.1753	52.4523	65.2993	95.7661	98.637	56.1761		37.8216	38.152	6.11348	19.0929	33.1746	46.1451	35.339	26.7066	7.58686	32.3086	38.1484	31.1431	13.7117	.	conserved Plasmodium protein, unknown function
PF3D7_0515000	160.266	144.834	167.489	104.763	207.12	112.713	196.129	152.349	145.178	208.803	174.194	173.358	122.803		62.2258	66.3333	45.2328	39.2274	84.8391	76.388	72.2418	66.3287	55.2185	60.3606	80.9936	55.4721	44.8344	CWC2	pre-mRNA-splicing factor CWC2, putative (CWC2)
PF3D7_0515100	14.8737	11.6458	14.2263	9.95899	13.5178	5.16355	15.7589	14.3426	8.67152	5.08177	16.8909	14.8558	14.5699		14.8767	10.1657	8.11951	2.60134	12.8166	12.7045	14.9409	5.67494	4.47846	9.99935	20.3616	6.53617	1.51705	ROM9	rhomboid protease ROM9 (ROM9)
PF3D7_0515200	53.6944	29.2562	0	0	32.6724	9.28751	30.4216	39.4528	63.6625	46.1698	30.8057	92.0128	47.9433		18.1971	38.0117	6.53027	12.4791	15.4966	28.9639	33.8677	27.4226	0	23.0143	26.0531	10.2708	0	.	conserved Plasmodium protein, unknown function
PF3D7_0515300	9.14984	23.1242	22.103	32.0048	34.7771	16.9518	29.3238	25.9043	36.0463	19.4286	22.1824	27.4126	31.0001		18.1428	23.7323	27.521	24.5739	29.0977	27.1704	30.6674	40.4431	34.7451	15.0757	29.4515	30.9105	32.3737	PI3K	phosphatidylinositol 3-kinase (PI3K)
PF3D7_0515400	1.50846	7.62818	100.268	243.324	1.82726	0	5.48056	72.6262	272.221	3.09049	3.42286	112.344	246.192		1.90393	25.3818	417.896	381.891	0.985319	1.36091	26.2968	289.716	943.626	0.637132	22.4764	283.031	710.383	.	conserved Plasmodium protein, unknown function
PF3D7_0515500	2.34711	7.20516	12.0982	8.22358	3.55349	5.70613	6.39604	11.2949	10.9251	5.60902	7.9862	11.0506	5.50959		2.22917	2.77614	6.50094	2.50142	0.769406	3.18974	5.82137	9.08584	6.45476	1.49333	4.45295	3.85026	6.54989	amino acid transporter	amino acid transporter, putative
PF3D7_0515600	4.87673	6.08348	16.243	23.9484	8.59055	7.39141	6.44367	16.2075	6.18812	7.2637	7.03767	13.6621	20.8068		5.74268	7.51814	7.39163	4.74112	7.9701	5.44225	10.1274	13.4294	11.4166	5.03281	8.64131	5.57581	7.16923	.	conserved Plasmodium protein, unknown function
PF3D7_0515700	120.652	881.782	7843.49	6894.45	50.3627	165.669	575.833	5873.19	3052.19	109.939	711.093	4622.9	6497.08		171.959	1441.48	4594.23	2790	65.6993	129.316	1812.18	2537.45	6707.93	106.762	1645.25	4885.58	4147.66	GAP40	glideosome-associated protein 40, putative (GAP40)
PF3D7_0515800	72.253	247.746	173.725	157.004	178.918	330.742	130.663	484.278	118.094	270.362	196.948	290.457	175.813		150.398	179.833	157.473	99.9261	188.724	139.7	205.155	185.53	173.023	152.735	81.7755	204.425	161.955	BolA-like	BolA-like protein, putative
PF3D7_0515900	105.457	172.692	187.705	136.408	72.3745	129.8	93.9395	123.066	181.385	141.529	178.767	201.026	220.244		118.18	140.304	128.2	32.8279	93.6227	118.385	94.1625	159.82	123.734	109.22	58.1398	161.095	107.956	NIF2	NLI interacting factor-like phosphatase, putative (NIF2)
PF3D7_0516000	23.196	11.169	3.54185	18.5698	32.4633	23.6322	10.3013	6.9441	26.3871	32.377	12.8602	11.4725	16.9372		4.70644	1.51241	5.1481	2.75147	12.6368	7.01789	2.10957	8.39411	8.51929	7.15514	1.71338	4.31331	14.0856	RAP	RAP protein, putative
PF3D7_0516100	4.50232	2.76331	2.06056	4.04902	12.2663	6.25616	6.95337	1.73147	2.09338	3.38008	5.61321	2.69775	3.16794		2.12469	1.74017	0.754391	2.42009	5.45539	4.11678	3.5802	1.9328	2.08074	3.91888	1.82579	1.2208	2.25029	ATPase1	cation-transporting ATPase 1 (ATPase1)
PF3D7_0516200	174.623	231.7	238.498	446.073	380.822	483.479	103.733	518.141	42.749	281.419	200.126	288.882	257.672		588.097	309.205	112.869	261.253	509.692	352.553	354.823	58.1951	88.4165	368.328	464.537	152.989	127.695	40S ribosomal S11	40S ribosomal protein S11
PF3D7_0516300	40.8946	20.3127	9.76686	15.3722	73.2792	46.1515	25.5361	22.9772	17.8601	47.7158	22.2362	8.75206	28.016		10.0887	6.10159	0.938276	20.752	15.5485	14.9516	13.8278	0.655721	0	13.1621	7.64502	4.03608	8.40784	tRNA pseudouridine synthase	tRNA pseudouridine synthase, putative
PF3D7_0516400	98.8591	133.181	133.78	222.726	68.1545	91.4782	123.197	153.588	212.919	116.659	134.461	195.839	168.89		76.9889	100.951	204.221	124.074	52.6461	77.2666	88.5692	199.573	337.899	63.0736	88.1779	154.925	240.97	PhLP3	phosducin-like protein, putative (PhLP3)
PF3D7_0516500	11.1215	7.03427	44.6977	53.0973	30.3261	23.1632	7.5746	37.5516	35.6781	17.1021	18.9502	19.0427	52.3108		2.42618	3.99115	49.9194	106.117	1.19398	1.23443	5.56474	29.6048	372.954	0.770572	0.65093	25.1477	103.477	metabolite/drug transporter	metabolite/drug transporter, putative
PF3D7_0516700	70.4949	113.8	225.025	253.831	77.8389	61.6469	103.591	181.9	271.05	89.4524	119.422	227.178	305.527		42.2579	80.9742	231.531	225.876	48.7601	56.0352	85.5597	244.939	456.423	42.6333	85.4001	220.212	359.742	ubiquitin carboxyl-terminal hydrolase 2	ubiquitin carboxyl-terminal hydrolase 2, putative
PF3D7_0516900	447.379	335.413	518.875	422.799	549.207	553.772	177.511	664.11	100.402	315.4	338.63	490.894	265.409		615.763	313.102	113.357	203.928	506.909	312.348	348.742	87.1812	93.771	357.588	383.489	134.433	117.893	RPL2	60S ribosomal protein L2 (RPL2)
PF3D7_0517000	2309.68	2424.82	1616.29	978.572	2239.43	3314.14	1336.86	1772.12	661.612	2644.17	2304.43	1511.61	1194.6		1847.38	1022.07	265.605	672.712	1996.71	1684.85	1173.44	298.759	163.659	1701.33	1195.94	400.917	258.867	60S ribosomal L12	60S ribosomal protein L12, putative
PF3D7_0517100	21.6844	19.3606	8.78516	7.68802	23.1859	24.7973	22.0092	12.3013	2.97496	22.6629	21.7296	8.7361	11.9961		11.7929	6.77981	2.78303	1.33739	17.5723	19.8778	8.04663	2.91773	4.60508	12.4083	6.58182	0	14.0406	.	conserved Plasmodium protein, unknown function
PF3D7_0517200	21.2848	16.7163	10.6114	9.27984	10.0903	19.2801	20.1724	19.6143	4.31208	20.228	21.0059	14.2601	8.69621		7.4504	3.92798	7.12245	40.1122	11.6427	15.7951	6.96057	4.26657	3.36742	8.3029	2.18273	3.82832	36.4765	.	conserved Plasmodium protein, unknown function
PF3D7_0517300	381.563	280.906	366.955	502.994	530.763	513.934	183.387	447.168	126.011	307.111	219.631	280.581	253.878		495.415	281.578	194.143	1235.56	555.448	359.112	312.893	78.7542	186.384	302.146	425.103	161.292	549.275	SR1	serine/arginine-rich splicing factor 1 (SR1)
PF3D7_0517400	48.8194	56.4149	36.8959	16.6079	165.55	89.5291	60.3118	35.6992	36.3475	61.9926	70.3071	46.8051	30.9344		67.2692	53.6963	27.6461	10.4304	130.447	107.527	73.1192	46.2138	13.4559	79.4376	53.3416	40.2979	20.0217	FACT-L	FACT complex subunit SPT16, putative (FACT-L)
PF3D7_0517500	1.36021	1.96515	3.117	10.8983	1.64759	4.7238	1.85328	0	6.33322	0.92884	0	1.1644	7.98411		0	0.458596	0.751906	3.61603	0	0.614729	1.58382	4.20362	6.22131	0.383727	0.32209	1.6186	3.36765	UTP--glucose-1-phosphate uridylyltransferase	UTP--glucose-1-phosphate uridylyltransferase, putative
PF3D7_0517600	6.9104	3.33298	5.30517	55.8234	5.58702	3.19648	0	35.6503	43.1153	12.6081	7.86377	11.8338	32.5731		0.564291	5.47284	14.7399	11.7906	0.969891	1.00006	7.72654	37.7844	28.452	0.624281	3.1893	15.7402	35.8808	CPbeta	F-actin-capping protein subunit beta, putative (CPbeta)
PF3D7_0517700	400.711	288.33	155.258	172.913	590.898	472.602	330.274	161.508	112.663	475.76	308.3	135.28	231.016		189.087	100.441	64.8858	270.966	322.989	248.807	167.038	66.4652	83.8386	188.414	124.226	49.2383	133.399	EIF3B	eukaryotic translation initiation factor 3 subunit B, putative (EIF3B)
PF3D7_0517800	3.01699	0	0	30.5753	7.32158	0	2.73822	5.84894	0	0	0	15.501	7.12239		0.729164	0	0	3.03879	0	2.57515	0	2.21545	5.24179	1.60754	0	0	0	apicortin	apicortin, putative
PF3D7_0517900	12.7161	136.303	459.487	265.83	14.1231	26.49	128.962	394.219	348.245	21.7182	144.356	379.197	378.512		43.3418	210.929	262.521	112.788	13.2924	41.2695	265.183	363.701	272.943	32.8681	169.093	361.262	154.902	zinc finger	zinc finger protein, putative
PF3D7_0518000	71.3742	121.744	235.013	185.558	77.2986	88.4188	90.2425	241.816	214.869	118.631	127.694	257.556	246.458		43.5084	83.7442	97.3492	41.5189	32.0312	38.505	128.906	139.905	125.27	30.9042	79.6916	108.163	51.6734	.	conserved protein, unknown function
PF3D7_0518100	14.3949	8.66309	4.57751	9.59774	38.7389	22.7779	21.431	6.9234	5.58048	13.6479	9.97373	8.21475	10.3204		7.62342	6.24517	4.44886	1.71224	14.3908	13.6498	8.44096	6.21751	4.41735	8.17962	10.082	5.27482	1.99135	RAP	RAP protein, putative
PF3D7_0518200	710.112	3132.47	4952.91	2153.71	199.635	722.985	2277.09	3787.43	3693.9	967.586	3067.87	3598.07	3371.02		520.601	1658.38	1463.76	425.61	311.659	633.992	2395.58	2148.5	1252.98	623.62	1483.01	2053.11	708.267	SWIB/MDM2 domain-containing	SWIB/MDM2 domain-containing protein, putative
PF3D7_0518300	1040.99	1861.34	2299.34	1172.66	792.599	1332.22	1307.57	2497.83	1146.93	1270.41	1716.37	1966.73	1682.81		902.419	1044.67	536.048	273.605	783.628	936.396	1556.59	876.763	751.993	808.822	983.428	952.734	472.577	proteasome subunit beta type-1	proteasome subunit beta type-1, putative
PF3D7_0518400	3.18123	4.60686	7.34683	0	0	0	5.77423	0	22.39	8.71548	14.5051	10.8968	0		3.06596	1.34583	0	0	1.31483	4.05712	0	9.31177	0	2.53268	0	1.77042	0	CYC3	cyclin (CYC3)
PF3D7_0518500	16.3842	23.3082	28.4271	10.9294	71.5549	20.0034	34.2762	29.6186	21.9486	24.4051	25.8987	35.7003	27.965		25.5716	25.3368	12.6773	19.6202	44.3579	30.6579	32.2359	18.8732	17.3305	18.5744	36.0818	22.2681	10.4877	DDX23	ATP-dependent RNA helicase DDX23, putative (DDX23)
PF3D7_0518600	21.6915	37.9109	33.7752	22.5657	38.8789	23.507	64.2372	56.76	25.2301	37.3162	33.4493	50.5054	39.7023		23.364	31.7894	21.2217	13.9215	29.3006	26.8314	43.2089	45.4991	29.5318	17.2412	40.43	27.8081	12.4144	WDR26	WD repeat-containing protein 26, putative (WDR26)
PF3D7_0518700	0.5747	1.03748	0	2.29778	8.69893	3.99269	1.30522	0	2.67261	2.35355	1.95433	0.983879	3.37026		0.366043	0.587051	1.92316	2.4676	1.51721	0.655818	0.675945	0.89588	0	0.0818744	1.09562	1.2099	1.07577	PUF1	mRNA-binding protein PUF1 (PUF1)
PF3D7_0518800	7.54976	10.9392	34.936	38.4042	18.332	20.9335	6.85037	36.673	53.2344	10.3493	17.2318	45.2597	62.4921		0	0	0	0	0	0	0	0	0	0	0	0	0	PSOP13	secreted ookinete protein, putative (PSOP13)
PF3D7_0518900	4.03556	5.84875	74.758	123.333	0	5.59385	3.66139	7.84711	85.4346	5.5337	9.21555	27.6497	19.0996		0	0	8.29512	11.9198	0	0	2.16429	14.5038	54.8871	2.09936	1.81315	8.78946	28.053	.	conserved Plasmodium protein, unknown function
PF3D7_0519000	48.1619	36.5026	15.8456	41.6828	80.658	60.4687	24.9843	35.4938	37.5602	59.6268	33.9271	19.637	32.4303		12.9246	8.42317	7.33944	2.34839	21.2491	17.927	12.8246	18.8139	44.525	12.4342	8.46904	10.4505	2.74857	SLBP	histone RNA hairpin-binding protein, putative (SLBP)
PF3D7_0519100	226.245	310.321	490.322	362.569	190.989	240.529	252.285	428.41	311.257	276.059	350.603	507.247	291.292		150.017	288.352	252.415	85.4571	203.072	183.28	408.077	279.432	215.347	183.913	291.33	394.438	166.559	mitochondrial ribosomal L14 precursor	mitochondrial ribosomal protein L14 precursor, putative
PF3D7_0519200	129.757	180.732	1073.51	1744.41	164.015	309.128	75.3159	1215.16	208.285	64.1442	207.874	551.292	935.976		398.879	414.069	947.846	1185.97	312.887	254.834	525.745	335.193	1757.18	257.697	492.581	892.451	1500.25	V-type proton ATPase 16 kDa proteolipid subunit	V-type proton ATPase 16 kDa proteolipid subunit
PF3D7_0519300	86.4083	96.2486	53.6639	28.8787	68.697	83.7609	107.911	62.4298	52.421	108.204	94.9982	57.0194	84.5759		58.2265	37.0211	9.90194	9.5213	61.3393	63.1076	67.2222	22.8364	3.27709	58.3324	36.9546	14.9043	14.4202	heme A: farnesyltransferase	cytochrome c oxidase assembly protein (heme A: farnesyltransferase), putative
PF3D7_0519400	5290.5	6028.84	3423.98	2294.05	4421.95	6069.45	3764.34	3914.82	2468.5	6587.28	5835.58	3910.35	2603.73		2789.51	2092.1	659.642	1730.35	3094.66	3350.48	2852.23	954.055	1162.51	2940.96	1871.22	1007.9	1290.99	RPS24	40S ribosomal protein S24 (RPS24)
PF3D7_0519600	74.556	86.2876	90.6771	33.5389	117.96	86.6547	126.455	61.5367	67.3186	76.8943	96.6732	58.6135	50.0237		37.06	30.7175	16.7913	17.7635	59.6236	62.4485	57.0193	34.6166	19.4503	39.6243	36.3425	27.55	15.0436	zinc finger	zinc finger protein, putative
PF3D7_0519700	1680.37	2138.49	1575.71	1152.71	1343.8	1323.63	1751.35	1482.58	1446.38	1995.23	1937.59	1797.18	1697.51		686.341	719.614	509.004	1555.43	716.312	854.294	998.622	514.872	514.934	689.786	752.406	610.49	1233.09	.	conserved Plasmodium protein, unknown function
PF3D7_0519800	53.0882	47.1591	41.9056	15.7043	136.007	59.2318	57.7038	35.2091	10.1363	59.443	57.2821	34.2713	18.3985		39.2354	25.6987	8.62259	21.1892	79.0049	53.6274	32.7754	21.4257	14.2684	32.2537	18.9016	7.21144	5.36594	.	conserved protein, unknown function
PF3D7_0519900	84.3651	102.988	49.7087	18.3113	30.391	52.2469	76.6189	43.9614	39.868	95.0307	120.383	78.0805	34.8353		42.2726	38.2534	8.73236	2.39832	30.0281	50.9328	38.0507	23.5406	14.4496	37.8344	33.765	21.4338	8.38909	.	conserved Plasmodium protein, unknown function
PF3D7_0520000	2257.75	2378.46	1711.15	1043.98	2211.91	2518.51	1560.97	1632.8	661.714	2768.44	2156.89	1516.74	1281.55		1777.06	1160.85	318.088	786.375	1764.57	1792.54	1704.03	351.753	412.404	1550.76	1207.49	514.323	276.285	40S ribosomal S9	40S ribosomal protein S9, putative
PF3D7_0520100	40.1218	28.3949	18.7715	36.1079	43.6439	35.2575	26.7737	31.5439	24.7913	32.4353	34.3768	25.2341	26.9235		23.1205	12.4715	4.51215	15.6209	35.9615	25.0757	21.3762	12.6133	8.95996	22.7887	18.185	8.73569	4.04303	PPM9	protein phosphatase PPM9, putative (PPM9)
PF3D7_0520200	159.446	140.994	51.4052	31.6291	141.847	130.344	165.187	46.3903	42.5523	188.305	120.618	72.5129	42.9108		48.7714	40.9106	16.4703	8.79918	79.4248	87.1166	48.1635	23.6601	13.6273	55.7805	38.057	20.1743	10.2488	.	conserved Plasmodium protein, unknown function
PF3D7_0520300	476.051	569.834	219.505	112.05	275.474	473.992	275.287	210.2	127.505	513.639	321.562	363.238	191.127		302.635	165.407	45.5461	21.6883	257.587	364.535	257.253	63.9455	56.4121	293.107	134.62	76.263	39.0729	LSM2	U6 snRNA-associated Sm-like protein LSm2, putative (LSM2)
PF3D7_0520400	263.718	296.585	188.796	80.524	104.809	196.828	177.047	192.879	134.775	227.414	264.75	174.569	151.435		194.68	164.527	63.936	43.192	179.492	259.364	183.753	139.058	62.6866	205.843	135.193	94.8648	42.5597	.	conserved Plasmodium protein, unknown function
PF3D7_0520500	83.2707	77.2236	162.193	189.567	44.0139	35.5587	44.5841	94.9581	154.783	81.7912	46.1495	73.1255	130.784		70.84	67.1421	148.559	98.7432	88.4216	93.078	64.7242	107.05	189.074	88.3167	79.042	117.242	169.416	phosphomethylpyrimidine kinase	phosphomethylpyrimidine kinase, putative
PF3D7_0520600	654.877	302.54	263.489	232.688	781.952	725.293	242.912	209.531	211.286	638.256	422.967	204.009	353.777		204.505	63.8346	17.6442	517.344	316.253	230.354	103.877	28.8077	19.453	195.7	64.9381	6.18394	86.4915	5'-nucleosyl-tetraphosphatase [asymmetrical]	bis(5'-nucleosyl)-tetraphosphatase [asymmetrical]
PF3D7_0520700	9.82181	5.00774	1.32353	3.47003	8.39716	4.81578	4.72327	2.22417	0	4.73375	4.58689	4.94573	1.35618		2.19528	1.69251	1.28045	1.23174	2.0206	2.61784	1.68623	0.894792	2.11893	3.43162	3.5629	0.344727	0	.	conserved Plasmodium protein, unknown function
PF3D7_0521000	52.0935	36.811	5.31341	34.8658	214.615	122.179	62.0289	20.0884	24.2906	55.3671	57.8347	21.803	16.3262		46.9682	24.4269	13.9282	26.7769	123.915	78.0592	22.6392	14.1594	10.4761	63.5706	25.5707	9.5172	14.1922	.	conserved Plasmodium protein, unknown function
PF3D7_0521100	2.51764	3.11678	3.29348	1.43853	1.74218	3.49806	3.594	4.84298	1.67296	1.47304	2.44648	1.23149	2.53147		0.915005	0.488963	0.801059	0	1.26398	2.45804	0.422238	1.95914	0.662825	1.0229	0.513647	0.863615	0.448162	.	conserved Plasmodium protein, unknown function
PF3D7_0521200	13.9282	23.0256	22.8908	8.02399	19.2999	30.3787	28.9044	15.3833	13.9527	48.9909	24.8917	10.2217	9.37207		11.7689	5.19644	2.13667	2.05174	14.3386	19.1505	12.3308	0	3.53525	11.4111	4.61427	3.42756	0	.	conserved Plasmodium protein, unknown function
PF3D7_0521300	25.4491	41.5009	9.39825	20.527	39.7672	35.9286	40.6433	27.6396	27.6889	42.0306	44.2121	32.3255	23.1152		30.4617	24.5221	26.0251	25.0405	36.9229	40.904	28.1534	33.5001	18.1339	30.3131	16.0098	16.2395	20.4374	.	conserved Plasmodium protein, unknown function
PF3D7_0521400	127.706	109.062	53.2699	33.889	67.7743	67.4252	87.2274	30.5154	24.5988	111.039	129.398	57.8258	44.6435		54.5603	38.3076	6.94226	11.1235	66.6578	83.1615	40.7785	19.4076	13.4022	56.9258	38.256	16.7807	6.48294	.	conserved Plasmodium protein, unknown function
PF3D7_0521500	37.2722	26.0406	25.668	29.948	15.0553	25.8787	28.2073	21.5649	8.69208	40.7504	40.9164	21.2726	26.2879		22.0558	13.2181	9.49452	2.60731	29.4389	26.0208	12.1227	7.58397	6.73312	17.2797	11.6622	5.82319	3.04109	ribosomal large subunit pseudouridylate synthase	ribosomal large subunit pseudouridylate synthase, putative
PF3D7_0521600	127.402	116.521	113.798	102.009	78.2871	109.642	144.085	63.537	77.1824	110.813	110.948	191.553	192.444		18.5626	26.0008	26.1926	24.9333	41.6507	26.1692	20.1227	27.6263	0	35.9585	24.015	6.71552	0	.	conserved Plasmodium protein, unknown function
PF3D7_0521700	10.8257	11.2414	4.65138	8.13154	17.2106	15.9783	12.9062	10.4219	6.30056	12.9368	23.026	4.63361	3.17719		10.2635	5.93159	0	3.59772	15.0523	15.2905	7.87904	4.7051	0	9.54465	3.84541	2.41564	1.67528	DEAD/DEAH box ATP-dependent RNA helicase	DEAD/DEAH box ATP-dependent RNA helicase, putative
PF3D7_0521800	34.061	48.5551	33.7775	29.5388	14.4983	23.0147	59.3635	53.2118	42.8937	33.9553	36.5669	53.5886	47.5775		18.53	22.8299	14.1716	8.75989	12.3816	19.4358	36.2224	27.5901	25.1258	14.4555	24.7544	25.0288	9.07214	nucleotide binding	nucleotide binding protein, putative
PF3D7_0521900	3.68798	1.77543	1.40691	3.07225	6.3267	5.12433	3.90871	0.591099	2.14397	2.09772	0.696768	2.10459	1.44192		0.547877	0	0	0.32974	1.62199	0.981491	0	0	1.13412	0.700185	0	0.184759	0	.	conserved Plasmodium protein, unknown function
PF3D7_0522000	493.764	413.059	427.405	533.659	206.337	365.483	403.404	620.903	608.087	550.514	473.507	227.345	492.356		251.047	118.148	31.7689	20.1771	331.785	296.896	185.124	89.1442	209.907	222.485	172.672	60.1602	120.936	.	conserved Plasmodium protein, unknown function
PF3D7_0522100	12.7852	30.9687	72.3994	106.996	11.8432	20.8936	28.6906	59.3828	161.113	14.381	33.2773	83.6953	166.012		6.83483	26.6605	140.291	102.19	11.1355	11.8745	38.4604	137.489	210.174	7.62413	26.682	129.508	173.842	.	conserved Plasmodium protein, unknown function
PF3D7_0522200	490.697	729.639	684.076	482.418	354.613	511.693	643.975	553.812	934.53	539.611	727.668	618.317	912.131		213.719	251.896	319.893	392.144	336.722	366.779	334.575	301.031	377.597	332.079	234.231	237.168	343.455	TAF10	transcription initiation factor TFIID subunit 10, putative (TAF10)
PF3D7_0522300	52.5126	23.5228	97.9663	197.15	90.9909	97.1488	9.07977	82.288	35.1252	30.8034	42.7001	51.3877	117.924		33.5659	13.9766	92.9427	364.421	82.83	34.5755	20.8687	9.28287	136.197	39.7947	24.1609	55.2457	268.618	S-adenosylmethionine-dependent methyltransferase	S-adenosylmethionine-dependent methyltransferase, putative
PF3D7_0522400	0.5121	0.739418	4.94525	11.3618	2.06668	1.81869	1.75762	12.5761	19.9639	0.931823	1.35386	11.202	16.6752		0.203883	2.97513	24.1818	9.4585	0.578805	0.470267	4.67899	26.8377	25.1308	0.26093	3.29367	21.633	17.5508	.	conserved Plasmodium protein, unknown function
PF3D7_0522500	82.2336	119.306	214.959	136.891	68.7103	64.0713	32.6294	421.092	133.436	49.3996	99.9716	193.708	121.937		109.885	98.7262	46.4621	34.5784	83.6583	93.9551	131.647	83.0651	76.8462	86.0264	138.498	108.903	23.3257	RPL17	50S ribosomal protein L17, apicoplast, putative (RPL17)
PF3D7_0522600	3.76277	60.7372	293.69	226.766	1.5199	6.96676	46.7011	195.942	274.96	5.14246	61.2493	229.789	277.189		18.8121	141.74	262.836	82.8905	2.70109	11.175	176.323	224.845	308.065	12.5564	75.3356	354.08	251.688	inner membrane complex	inner membrane complex protein
PF3D7_0522700	111.381	154.787	139.967	104.33	73.2952	122.177	181.018	162.721	98.4318	197.421	206.898	103.349	32.9933		55.506	50.2992	9.41957	4.50895	59.5571	76.2737	85.8902	32.9445	0	95.2311	33.0534	32.3555	15.9458	SufA	iron-sulfur assembly protein, putative (SufA)
PF3D7_0522800	246.091	155.802	117.716	104.023	191.909	244.543	165.902	209.952	179.342	373.101	260.47	194.619	120.087		152.201	78.3174	43.3229	59.1549	208.026	149.838	96.3747	47.6416	10.2346	134.081	87.6223	35.7431	14.011	G10	G10 protein, putative
PF3D7_0522900	1.41352	0.765577	0.80897	2.82671	2.56761	0.490995	1.28408	0.679756	2.46556	2.41216	0.400619	1.20997	4.14535		0.179826	0.240249	1.57435	1.5149	0.465776	0.322065	0.622393	2.20022	3.90804	0.201038	0.168242	1.27302	1.32117	zinc finger	zinc finger protein, putative
PF3D7_0523000	237.103	103.13	93.2872	220.43	437.985	175.229	159.338	55.9903	111.019	243.706	112.19	60.4566	223.983		61.2733	33.125	114.878	558.907	116.698	91.3431	47.345	29.8763	118.639	65.8408	44.5002	45.6219	592.479	MDR1	multidrug resistance protein 1 (MDR1)
PF3D7_0523100	195.694	197.99	141.131	103.264	195.113	191.015	174.681	163.846	88.6322	215.452	190.442	149.343	94.6163		98.0977	80.8015	52.6408	29.4205	132.846	106.469	131.345	59.0366	38.4888	89.2383	116.745	55.2199	15.0924	mitochondrial processing peptidase alpha subunit	mitochondrial processing peptidase alpha subunit, putative
PF3D7_0523200	16.2246	6.22532	3.48371	3.04411	23.3342	11.9747	21.1861	8.78159	1.17973	11.7692	10.3494	7.81232	5.94976		3.8584	2.51805	3.93921	1.08277	6.43801	6.21393	3.26142	4.71892	0.931254	3.59152	3.61184	3.03116	1.25974	.	conserved Plasmodium protein, unknown function
PF3D7_0523300	118.806	115.208	334.014	296.002	48.2501	87.614	107.662	529.315	94.2333	65.4823	127.491	230.802	415.98		176.944	170.319	158.012	71.8277	125.059	142.31	276.41	152.781	124.395	94.5224	187.822	165.01	136.643	.	conserved Plasmodium protein, unknown function
PF3D7_0523400	188.267	221.898	321.437	526.425	157.51	171.19	233.065	267.899	551.217	214.381	273.55	333.86	566.277		108.975	126.81	419.548	436.326	109.402	122.217	188.393	245.211	834.302	108.496	111.72	283.916	637.949	DnaJ	DnaJ protein, putative
PF3D7_0523500	10.612	0	25.0315	22.2778	12.9665	0	9.6102	20.9858	25.4305	14.6733	0	0	76.3883		0	1.91142	0	0	3.79554	3.84123	0	0	0	0	4.31616	0	10.9164	outer arm dynein lc3	outer arm dynein lc3, putative
PF3D7_0523600	106.416	188.733	237.649	119.399	84.6402	127.192	213.102	320.746	189.683	160.946	192.596	232.55	182.199		74.4699	117.409	83.6123	29.1387	79.5682	115.656	210.416	119.603	81.733	86.6396	134.298	88.7359	47.0952	.	conserved Plasmodium protein, unknown function
PF3D7_0523700	10.861	2.97508	2.57224	5.99222	9.52432	3.6425	6.12396	5.76368	5.22641	10.7373	3.82139	3.20588	1.75741		1.42877	0.76345	2.91852	1.6047	2.13808	3.75261	0.659264	2.91339	2.75986	2.12949	0.712977	1.57309	1.39959	.	conserved Plasmodium membrane protein, unknown function
PF3D7_0523800	56.806	109.648	91.3634	61.1901	41.0843	81.2579	110.122	153.527	100.717	81.0716	132.771	127.743	129.444		41.4448	57.5009	27.0809	38.6134	38.6869	49.2212	103.217	65.261	43.2677	40.2521	38.8437	57.2425	39.7474	transporter	transporter, putative
PF3D7_0523900	56.6232	128.536	183.414	130.574	36.664	88.9675	133.582	271.38	177.448	113.842	133.546	284.49	151.767		46.7744	96.8599	101.426	11.2144	35.4435	60.133	93.7001	199.154	77.4385	43.4659	57.8965	130.351	61.5355	.	conserved Plasmodium membrane protein, unknown function
PF3D7_0524000	760.622	658.366	425.27	266.279	1098.58	671.148	730.174	356.379	314.211	804.692	619.316	429.254	395.006		260.125	257.74	143.309	582.242	409.224	368.797	298.835	211.457	164.184	240.06	295.022	161.221	349.178	KASbeta	karyopherin beta (KASbeta)
PF3D7_0524200	5.82178	12.6777	94.89	71.8093	7.07941	0	10.5578	125.169	55.0754	8.00052	20.0088	99.7468	83.0041		4.00912	31.3026	51.9006	66.172	0	0	65.9229	157.365	200.277	1.45403	22.9067	48.531	71.7415	.	conserved Plasmodium membrane protein, unknown function
PF3D7_0524300	73.7462	118.848	88.2512	49.4522	48.4163	78.9232	110.215	91.9336	50.2063	94.5193	127.439	115.752	61.4462		33.2307	27.7228	14.9974	9.60624	40.1183	48.256	42.0172	24.46	8.27182	43.6995	28.7085	18.7528	14.9539	.	conserved Plasmodium protein, unknown function
PF3D7_0524400	167.561	137.569	188.609	151.146	196.776	172.031	88.7509	182.044	138.609	164.691	105.156	173.348	188.981		85.5726	70.6934	94.2197	153.853	102.643	97.5581	110.802	90.8881	130.953	80.0801	93.4569	97.8537	109.965	cytosolic preribosomal GTP-binding	cytosolic preribosomal GTP-binding protein, putative
PF3D7_0524500	168.092	212.506	249.347	110.654	64.7354	220.069	136.258	191.711	63.3152	183.078	203.733	182.023	63.4795		109.773	112.29	74.2974	70.8823	35.951	92.8919	115.134	46.2566	81.8718	124.284	103.441	68.7713	56.3018	.	conserved Plasmodium protein, unknown function
PF3D7_0524600	318.297	815.152	652.47	209.22	165.014	264.191	802.542	758.81	548.106	398.526	845.839	652.261	442.839		171.249	292.63	123.638	35.8621	136.244	243.213	380.896	259.336	95.1403	188.322	213.305	153.226	74.3615	50S ribosomal L12	50S ribosomal protein L12, apicoplast, putative
PF3D7_0524700	252.135	128.851	179.162	319.828	308.757	382.478	68.4714	250.234	121.398	174.753	58.3526	194.751	91.0278		131.501	30.5917	54.871	41.8125	156.736	79.0832	101.498	30.8037	145.003	112.492	54.7813	33.9657	75.2543	TOM22	mitochondrial import receptor subunit TOM22, putative (TOM22)
PF3D7_0524800	24.796	14.9286	89.0602	144.142	22.0278	18.3689	12.7623	52.5394	134.754	29.3544	15.9439	70.7558	176.656		5.6254	14.993	181.245	154.15	8.62442	7.07113	14.3824	92.9293	304.443	6.27247	15.2301	113.631	228.508	ubiquitin fusion degradation UFD1	ubiquitin fusion degradation protein UFD1, putative
PF3D7_0524900	38.6922	25.0702	11.7311	38.7297	70.9835	48.2192	27.9105	18.6187	25.1598	59.052	25.8134	8.76746	34.726		13.6952	3.71924	7.56785	27.9068	31.5973	18.8249	5.31539	5.72917	7.30539	15.9361	7.01886	6.45217	21.1793	tRNA-YW synthesizing	tRNA-YW synthesizing protein, putative
PF3D7_0525100	573.999	446.515	775.802	1457.12	592.89	519.123	467.251	542.083	723.809	541.205	414.331	563.053	1177.96		237.427	174.971	816.356	2354.12	309.351	272.585	277.105	326.769	1685.85	188.576	239.656	411.336	1744.78	ACS10	acyl-CoA synthetase (ACS10)
PF3D7_0525300	15.1232	12.7523	66.5428	237.987	13.7447	22.7504	6.86705	51.0441	352.701	22.3909	11.45	84.1563	216.299		7.87503	8.09717	350.705	128.219	11.3975	5.0521	6.50722	183.598	787.403	9.1106	3.54794	190.405	770.925	.	conserved Plasmodium protein, unknown function
PF3D7_0525400	16.9522	24.5058	68.8619	57.6452	12.642	27.1609	17.7633	50.3073	94.2899	14.2581	20.7347	42.4226	42.9262		15.3059	12.9867	46.915	23.2274	17.9532	17.406	21.6717	28.816	65.8678	15.5736	15.2855	34.3222	97.2317	G- coupled receptor	G-protein coupled receptor, putative
PF3D7_0525500	2.92301	1.26643	0.669019	1.75307	14.1581	3.65532	3.9831	0.562165	4.07804	3.19215	0.994008	0.500415	2.7427		0.744625	0.19903	0.652025	3.45099	1.54318	1.20066	0.171876	0.911213	2.69757	0.74947	0.278601	0.878984	6.2004	WD repeat-containing	WD repeat-containing protein, putative
PF3D7_0525600	86.0322	84.7171	79.9825	59.0059	79.8878	63.5222	98.0586	49.5085	51.318	122.665	85.3251	65.8227	86.1864		21.2676	19.5959	45.3679	62.518	36.5941	46.6276	35.2009	33.0923	62.0106	22.5827	19.5758	25.3331	99.6296	RNA methyltransferase	RNA methyltransferase, putative
PF3D7_0525700	85.8377	153.218	164.488	242.899	57.0386	194.235	176.793	368.009	259.872	107.51	152.496	173.884	93.1222		91.6674	92.2978	126.314	234.085	32.342	71.7727	80.75	124.852	503.65	59.748	139.032	174.65	387.861	.	conserved Plasmodium protein, unknown function
PF3D7_0525800	2.22549	19.3195	5129.46	11905.6	13.494	12.3537	10.102	3026.03	10484.3	3.04505	20.2571	3723.38	11825.5		3.82201	236.943	7684.18	8364.95	9.38622	2.90411	208.173	3199.58	19739.2	2.41716	130.603	5898.69	15602.5	IMC1g	inner membrane complex protein 1g, putative (IMC1g)
PF3D7_0525900	4.73126	5.1347	27.247	47.79	8.6071	3.28262	2.14752	13.7322	55.3592	16.1867	5.38464	8.10219	16.7285		0	0	0	16.9282	0	0	1.3205	7.04585	41.6859	0	0	6.72436	59.4525	NEK2	NIMA related kinase 2 (NEK2)
PF3D7_0526000	52.4296	34.8036	25.9796	32.6458	54.9257	52.1623	39.9001	23.1929	29.6922	47.4154	57.0677	27.8996	19.9634		24.1666	13.3674	14.0905	6.02318	36.4433	37.1167	16.8998	26.2583	27.2032	19.1743	12.074	15.585	29.8032	RAP	RAP protein, putative
PF3D7_0526100	18.2764	17.617	3.49923	6.12741	16.6137	6.34364	6.91505	5.87945	7.10973	14.575	12.1137	5.21571	3.58297		9.84729	4.69357	1.65239	0	8.47798	18.1975	6.0763	9.23985	0	9.25585	1.42326	1.7711	1.8535	.	conserved Plasmodium membrane protein, unknown function
PF3D7_0526200.1	75.6309	141.286	268.489	185.096	57.4732	99.0695	114.856	191.107	160.799	90.987	135.011	139.303	213.391		55.1893	103.347	248.963	164.714	59.9613	79.7987	180.625	194.323	355.902	62.0119	128.375	236.832	228.641	ARF-GAP	ADP-ribosylation factor GTPase-activating protein, putative (ARF-GAP)
PF3D7_0526200.2	23.1116	16.87	48.1889	44.2354	14.5997	0.00221599	24.4996	12.9832	0.00353558	0.00713092	0.0054934	64.4302	43.8541		16.2731	28.6633	30.5274	13.9561	8.78114	10.9507	21.7044	34.6557	93.7664	4.56704	47.11	40.2208	54.0975	ARF-GAP	ADP-ribosylation factor GTPase-activating protein, putative (ARF-GAP)
PF3D7_0526300	137.912	177.495	154.011	143.155	150.003	149.188	145.465	188.18	184.904	210.849	196.068	159.755	176.742		58.4367	64.3825	60.9289	75.2202	72.1561	63.8229	77.623	68.4532	122.413	65.2946	50.7643	87.2518	85.5194	nucleolar Jumonji domain interacting	nucleolar Jumonji domain interacting protein, putative
PF3D7_0526400	51.2983	85.7005	85.4122	89.0682	23.5881	49.1106	54.609	92.2527	111.561	33.866	92.4998	148.419	95.7671		55.6007	67.3459	72.5328	42.168	33.1501	59.1325	68.1378	128.089	126.33	59.2545	63.3938	75.6079	77.1177	.	conserved Plasmodium protein, unknown function
PF3D7_0526500	11.9503	6.61654	4.56015	3.98388	18.8137	12.7294	12.6652	7.6635	6.48587	7.61385	7.22614	8.86561	4.6733		4.25308	2.61494	4.43216	5.11745	8.56709	5.07682	3.73748	1.54854	0.733463	4.64038	3.22169	1.91093	2.97581	.	conserved Plasmodium protein, unknown function
PF3D7_0526600	0.471665	0.340537	0.539483	1.64869	13.1347	3.11336	2.67818	0.226666	0.548077	0.4828	0.668092	0.201866	0		0.452144	0.618283	0.26408	0.508373	1.35408	1.08115	0.626838	1.19937	0.218515	0.371176	1.18343	0.285059	0	.	conserved Plasmodium protein, unknown function
PF3D7_0526700	48.8364	55.5128	37.8568	12.9495	61.7657	54.8695	59.3626	37.3399	21.7379	50.0252	69.2547	54.102	25.2956		33.2002	31.9315	11.8998	4.57801	36.933	52.8546	43.0248	21.6216	10.5023	33.3978	28.2129	17.0742	7.99522	.	conserved Plasmodium protein, unknown function
PF3D7_0526800	352.557	301.164	214.552	114.842	427.377	331.077	203.999	253.671	104.945	309.585	328.065	248.58	174.908		239.289	168.062	50.3962	78.8882	272.59	270.889	183.254	92.6353	30.8838	228.473	167.414	71.9509	33.5134	.	conserved Plasmodium protein, unknown function
PF3D7_0526900	654.249	722.198	549.978	248.807	513.859	557.9	584.173	692.821	336.861	637.654	674.408	569.271	339.022		424.857	423.112	123.649	139.44	433.815	414.811	518.786	226.342	174.471	393.492	374.053	237.542	90.1005	transmembrane emp24 domain-containing	transmembrane emp24 domain-containing protein, putative
PF3D7_0527000	199.646	317.59	553.934	193.409	262.373	196.83	331.854	419.232	250.718	246.247	337.329	448.055	269.368		232.362	326.602	205.627	122.301	223.149	244.541	413.436	300.081	238.302	194.369	390.718	330.048	144.507	MCM3	DNA replication licensing factor MCM3, putative (MCM3)
PF3D7_0527100	404.833	384.658	2163.38	1910.49	383.736	618.148	286.096	2048.74	464.829	270.032	375.213	918.042	1471.71		751.216	625.343	817.516	646.681	613.903	484.456	977.663	465.039	924.016	487.767	924.718	1041.99	691.932	UBC13	ubiquitin-conjugating enzyme E2 N, putative (UBC13)
PF3D7_0527200	510.081	671.145	924.804	372.258	540.293	410.22	608.875	604.754	663.322	590.685	746.581	820.103	661.993		306.248	415.169	416.183	242.141	369.698	396.222	514.875	559.349	519.16	320.525	397.069	576.322	438.794	USP14	ubiquitin carboxyl-terminal hydrolase 14, putative (USP14)
PF3D7_0527300	181.755	219.576	238.974	241.643	232.479	232.862	217.606	274.097	224.096	234.959	186.264	218.891	249.307		80.2225	70.84	62.1883	162.675	116.819	103.087	148.504	107.933	106.443	82.3476	83.3624	99.7565	156.505	METAP1a	methionine aminopeptidase 1a, putative (METAP1a)
PF3D7_0527400	108.658	109.621	142.518	164.202	183.671	150.546	141.412	128.865	167.042	142.636	172.839	137.578	145.567		122.79	93.5329	138.797	334.457	136.179	156.929	206.941	113.829	134.58	116.108	81.9102	111.247	410.568	.	conserved Plasmodium protein, unknown function
PF3D7_0527500	722.907	410.694	428.766	452.994	1112.05	850.075	308.865	509.454	211.569	612.529	415.094	310.589	426.544		334.563	142.172	108.986	481.801	439.852	304.21	255.105	94.4573	125.035	260.229	194.4	89.6416	205.3	HIP	Hsc70-interacting protein (HIP)
PF3D7_0527600	162.624	166.122	231.464	302.526	66.7792	139.965	169.652	339.657	326.068	121.242	180.137	250.836	278.122		120.067	122.723	163.963	122.4	144.435	157.115	163.892	271.155	411.807	117.095	120.286	207.306	285.624	.	conserved Plasmodium protein, unknown function
PF3D7_0527700	0	0	0	0	0	0	0	0	0	0	0	0	0		0	0	0	0	0	0	0	0	0	0	0	0	0	tRNA Glutamic acid	tRNA Glutamic acid
PF3D7_0527800	0	0	0	0	0	0	0	0	0	0	0	0	0		0	0	0	0	0	0	0	0	0	0	0	0	0	tRNA Leucine	tRNA Leucine
PF3D7_0527900	36.7349	23.3813	28.0768	19.2903	81.5877	54.6678	38.1315	26.9601	18.3366	41.8179	22.8288	16.4724	24.654		32.3793	16.8248	2.88825	39.8082	54.3205	39.3351	35.4688	12.1109	14.3382	24.0628	30.5565	11.3874	8.62758	RNA helicase 1	RNA helicase 1
PF3D7_0528000	1061.61	1317.28	1164.51	797.653	466.862	889.956	1032.79	1011.05	1162.03	1188.25	1572.7	1283.04	665.81		668.429	689.112	350.124	194.221	480.282	854.218	765.671	627.297	457.612	786.739	495.26	538.642	175.812	UMP1	proteasome maturation factor UMP1, putative (UMP1)
PF3D7_0528100	113.658	139.61	382.935	193.505	212.017	99.6337	150.722	219.964	256.053	188.414	131.673	285.121	258.253		82.4752	104.151	183.746	209.768	76.739	101.544	134.005	164.621	196.029	71.2879	123.63	167.769	152.21	AP-1 complex subunit beta	AP-1 complex subunit beta, putative
PF3D7_0528200	511.643	453.608	303.535	333.125	448.453	459.18	377.209	333.312	305.658	624.652	433.402	286.051	299.976		272.247	168.52	118.01	276.882	325.975	323.267	243.559	151.654	312.857	271.967	198.466	129.438	186.318	EIF3E	eukaryotic translation initiation factor 3 subunit E, putative (EIF3E)
PF3D7_0528300	1.21654	7.03389	192.676	315.198	0	0	7.7337	161.877	269.498	0	11.0518	152.057	288.85		0	21.3155	245.845	235.022	0	1.08492	34.9353	227.554	675.07	0.338618	23.4194	181.878	417.107	.	conserved Plasmodium protein, unknown function
PF3D7_0528400	10.7547	127.733	1217.87	1551.56	1.86216	4.26612	101.844	937.13	1563.57	8.40171	127.439	794.476	1539.77		16.4244	190.002	1349.77	773.303	1.31535	14.9526	270.486	1096.04	3068.85	12.728	188.758	1239.47	2228.14	DHHC7	palmitoyltransferase (DHHC7)
PF3D7_0528500	41.0679	89.1225	94.5427	74.1546	15.7262	35.9965	105.965	108.676	151.649	97.5883	115.573	136.951	152.775		42.4755	35.6029	27.7484	17.76	29.2118	44.2576	72.7553	87.2931	80.3436	45.262	42.991	59.3023	36.3608	CPalpha	F-actin-capping protein subunit alpha, putative (CPalpha)
PF3D7_0528600	277.349	184.072	238.883	159.914	108.065	191.239	102.707	50.0468	60.6989	174.753	160.47	238.029	151.713		195.962	115.811	21.9484	94.0781	156.736	246.037	163.525	46.2055	18.1254	164.623	154.384	28.3047	50.1695	.	conserved Plasmodium protein, unknown function
PF3D7_0528700	194.895	141.193	121.394	160.126	209.311	296.182	125.83	320.397	96.8928	195.228	128.311	115.552	106.359		113.48	68.065	46.5046	74.2745	102.57	102.19	99.1627	40.6533	38.4653	87.348	72.7303	37.003	30.5643	CYP23	peptidyl-prolyl cis-trans isomerase (CYP23)
PF3D7_0528800	38.8908	16.8629	2.54969	8.92224	40.3907	38.5782	18.1647	6.42648	20.722	33.4033	32.8003	9.51258	28.7268		16.7125	5.18884	7.29983	12.8651	24.9645	14.4064	7.67857	9.35344	14.0924	13.3343	5.22606	5.88006	16.3624	nucleolar preribosomal GTPase	nucleolar preribosomal GTPase, putative
PF3D7_0528900	6.40118	18.5399	22.1759	25.973	7.76819	4.43884	14.5233	6.20823	82.6013	13.1531	10.9455	21.9263	105.827		0.770874	0	3.34806	0	0	1.35998	0	0	0	0	0	1.78031	11.3047	.	conserved Plasmodium protein, unknown function
PF3D7_0529000	183.788	198.877	329.328	448.794	162.36	183.94	162.559	247.334	349.522	190.748	212.18	292.68	448.604		99.3798	103.408	288.462	225.5	98.4509	137.767	124.833	190.46	465.629	109.246	91.4206	196.547	432.09	.	conserved Plasmodium protein, unknown function
PF3D7_0529100	145.45	127.802	112.398	26.9911	80.3051	91.6202	47.9808	94.3774	20.7592	151.163	100.722	60.4001	156.588		52.9414	44.401	17.979	12.9125	44.4006	63.725	28.1196	15.7193	0	71.6068	49.2251	14.2654	25.3521	.	conserved Plasmodium protein, unknown function
PF3D7_0529200	4.34371	7.8474	4.98318	8.71849	10.526	6.03242	8.87616	4.18671	5.06245	13.3542	14.794	11.1558	10.2083		2.45114	1.44976	0	0	5.63332	5.34376	1.25149	4.15732	1.9686	4.5487	2.04377	0	1.33324	sugar transporter	sugar transporter, putative
PF3D7_0529300	58.6208	74.2281	28.1395	4.93628	50.362	23.7241	48.7801	66.1817	45.738	43.4575	55.6052	50.194	28.7924		23.2743	25.7647	5.19422	14.9552	25.635	23.2512	34.0217	19.973	21.4844	19.1327	19.122	9.70046	2.91868	TIC22	apicoplast TIC22 protein (TIC22)
PF3D7_0529400.2	12.8307	0.0126315	0.00365876	0.0190866	0.00499825	0.00834463	0.336251	8.52696	65.3822	4.01348	31.1667	35.941	41.7555		1.95331	0.0070937	0.0169963	0.00185013	0.00547328	5.66421	0.0176422	34.7807	0.00636838	15.2871	0.00113442	0.0132357	0.00433514	.	conserved Plasmodium protein, unknown function
PF3D7_0529500	86.6481	145.479	126.929	55.8976	144.04	164.299	99.2844	124.338	75.2121	175.207	119.883	148.428	64.8303		58.9083	60.7294	23.1793	22.1928	73.2756	58.1945	99.0544	25.9414	15.3362	60.9392	58.9431	22.0557	10.4621	cell cycle regulator	cell cycle regulator protein, putative
PF3D7_0529600	0	0	0	0	0	0	0	0	0	0	0	0	0		0	0	0	0	0	0	0	0	0	0	0	0	0	tRNA Arginine	tRNA Arginine
PF3D7_0529700	14.8262	11.5326	13.0628	5.70792	15.1944	12.6751	19.1653	12.0735	25.2145	18.6885	15.5217	13.6679	14.7237		4.76748	3.72719	4.42403	6.07967	9.97322	9.04494	5.65967	19.4326	15.6879	6.93655	5.41072	10.5497	9.19737	.	conserved Plasmodium protein, unknown function
PF3D7_0529800	1.71287	2.67988	4.57373	6.27766	30.7665	6.74337	12.9671	7.13743	11.2845	3.50732	5.50117	13.1958	6.6966		6.47336	8.4248	14.6488	13.1775	11.3054	11.2071	8.22679	23.1421	16.8641	3.82321	12.9261	13.7381	13.5381	.	conserved Plasmodium protein, unknown function
PF3D7_0529900	307.937	426.603	1292.32	1287.72	248.981	380.922	396.561	1311.86	1027.92	359.349	483.603	1005.62	1378.63		247.552	395.183	792.864	819.526	231.766	245.123	523.392	714.206	1131	215.644	393.891	878.89	979.457	RING zinc finger	RING zinc finger protein, putative
PF3D7_0530000	773.845	905.669	663.116	726.114	494.312	809.974	910.244	493.691	562.118	1248.61	1113.71	797.715	598.186		311.788	285.225	256.455	585.935	346.541	374.157	381.058	135.208	232.829	355.332	199.61	256.618	411.837	.	conserved Plasmodium protein, unknown function
PF3D7_0530100	273.849	313.975	685.306	1773.09	178.042	207.976	266.276	461.709	1637.16	241.175	256.457	642.11	1509.34		130.984	136.288	967.302	1721.04	112.998	152.165	204.798	331.055	1763.65	147.666	155.647	534.136	2008.95	SYN6	SNARE protein, putative (SYN6)
PF3D7_0530200	142.818	179.176	173.049	73.4053	119.059	114.241	135.931	151.997	109.21	151.443	223.128	193.669	136.959		136.247	124.142	60.0058	24.0339	91.755	141.892	156.469	111.836	84.8127	126.168	87.0095	94.6414	33.6276	PPT	phosphoenolpyruvate/phosphate translocator (PPT)
PF3D7_0530300	9.13147	18.1347	28.7455	23.5901	5.52911	8.98683	26.2682	33.6692	65.4861	4.67499	22.8622	34.5232	40.1715		6.57941	19.8179	43.6214	17.9301	3.67539	9.52938	29.9112	81.9744	60.2732	4.54241	19.5549	45.6533	39.8073	.	conserved Plasmodium membrane protein, unknown function
PF3D7_0530400	2.44579	0.662304	1.39954	1.83369	10.7361	2.54876	1.94413	0	1.42183	7.92962	2.77248	2.09358	2.15155		0.389306	0.208099	0.340879	2.29619	1.4791	0.836911	0.179706	1.42915	5.07704	0.261206	0.145666	0.919004	4.57648	.	conserved Plasmodium protein, unknown function
PF3D7_0530500	1.11273	0	0	1.11373	0.673845	0	0	2.14169	1.29473	1.51946	0	0.95252	2.61182		0.140993	0	0	0.593372	0.243339	0	0.324937	0	3.06221	0.157446	0	0.33216	0.690472	.	conserved Plasmodium membrane protein, unknown function
PF3D7_0530600	30.1851	22.8107	6.30174	22.0631	91.4533	49.533	38.6252	10.5885	12.8039	46.885	29.612	11.7464	9.67993		19.8474	6.36599	0	15.7884	35.9556	26.2059	8.63445	10.4394	4.9428	19.0216	10.282	4.00514	6.69933	XAP-5 DNA binding	XAP-5 DNA binding protein, putative
PF3D7_0530700	9.28751	6.70797	2.36355	3.09801	18.1223	6.45148	4.21828	7.94391	3.60177	8.45448	7.60669	7.06692	6.05495		5.36532	2.44549	2.29026	4.95744	6.32452	4.21481	3.01659	4.80128	0	4.53111	2.94007	0.616784	2.5635	.	conserved Plasmodium protein, unknown function
PF3D7_0530800	2.76337	2.00008	25.494	55.9378	3.35241	11.5006	5.01649	21.413	0	3.78344	0	14.1974	19.5593		4.02641	1.18067	0	0	5.7611	2.373	3.05532	2.04017	4.82751	0.740673	6.33106	1.55466	0	CPW-WPC family	CPW-WPC family protein
PF3D7_0530900	0	3.92651	12.904	3.62218	0.487748	1.11948	8.41686	16.652	20.1325	0	6.84798	15.1714	13.2261		0.822413	10.5842	25.6618	14.732	0.355161	1.93487	12.9392	34.289	30.9196	0.862697	11.0545	32.9104	21.4019	formin 1	formin 1
PF3D7_0531000	52.1603	48.2823	72.8678	45.741	26.6569	20.3769	40.7141	50.2351	64.5367	47.8699	43.4645	71.1643	40.1972		27.741	29.2112	41.3223	12.9581	32.6075	42.2143	32.6277	69.0565	71.3526	26.5803	27.7301	39.132	46.2822	.	conserved Plasmodium protein, unknown function
PF3D7_0531100	0.399301	2.01819	3.19781	4.38842	1.69221	1.66456	3.62756	4.60647	10.6744	0.817535	1.58391	6.1523	6.5553		1.68148	11.219	26.5545	11.812	0.968205	2.10074	12.5915	39.6041	18.0951	1.71041	11.4347	25.5219	14.7262	.	conserved Plasmodium protein, unknown function
PF3D7_0531200	21.1325	20.4084	24.428	28.6289	17.1011	14.6511	15.9804	34.1916	49.6305	24.1332	8.03497	12.065	24.974		14.3348	10.3472	21.9555	17.5375	20.2354	34.161	5.73592	43.5021	12.107	16.6894	11.165	21.3731	16.4842	mitochondrial ribosomal S16 precursor	mitochondrial ribosomal protein S16 precursor, putative
PF3D7_0531300	52.2927	37.8312	62.8306	96.4094	49.63	22.0856	45.4088	57.1755	202.123	59.1098	59.5036	54.5081	75.013		27.8645	34.4002	48.5275	27.9497	51.7279	47.4147	62.3273	113.651	128.463	44.3974	40.9423	50.5322	54.5175	.	conserved Plasmodium protein, unknown function
PF3D7_0531400	9.49936	6.17465	3.26317	5.70244	18.9825	10.5581	6.47185	0.913966	0	5.83666	4.84728	11.3842	7.80251		6.02797	3.64847	3.16532	6.09061	10.6139	15.3198	3.61371	2.21189	0	6.73444	3.83664	1.13683	3.54264	.	conserved Plasmodium protein, unknown function
PF3D7_0531500	0	0	0	0	0	0	0	0	0	0	0	0	0		0	0	0	0	0	0	0	0	0	0	0	0	0	unspecified product	unspecified product
PF3D7_0531600	62.3492	99.1001	144.849	204.974	57.4031	91.2217	32.4681	208.176	8511.7	78.354	107.539	122.405	246.021		18.0201	23.0825	98.9238	2014.45	44.4516	20.5852	27.9637	23.0444	75.7858	18.6906	91.1175	66.0033	70.7898	18S ribosomal RNA	18S ribosomal RNA
PF3D7_0531700	0	0	0	0	0	0	0	0	0	0	0	0	0		0	0	0	0	0	0	0	0	0	0	0	0	0	unspecified product	unspecified product
PF3D7_0531800	0	0	0	0	0	0	0	0	0	0	0	0	0		0	0	0	0	0	0	0	0	0	0	0	0	0	5.8S ribosomal RNA	5.8S ribosomal RNA
PF3D7_0531900	0	0	0	0	0	0	0	0	0	0	0	0	0		0	0	0	0	0	0	0	0	0	0	0	0	0	unspecified product	unspecified product
PF3D7_0532000	70.2044	92.848	150.709	179.955	61.109	74.9827	28.2996	227.944	9821.44	55.7142	79.6022	111.928	200.777		26.08	20.3405	134.133	1908.11	46.3713	14.9636	27.5028	15.6784	129.147	14.9448	140.812	68.595	104.804	28S ribosomal RNA	28S ribosomal RNA
PF3D7_0532100	488.614	168.987	582.097	1327.31	898.464	788.9	264.319	994.981	116.148	338.258	148.558	222.685	530.949		1062.74	301.762	821.56	2984.93	1202.95	759.752	675.657	98.9677	1555.24	534.299	718.093	279.971	2023.75	ETRAMP5	early transcribed membrane protein 5 (ETRAMP5)
PF3D7_0532200	64.8005	114.96	112.26	72.3204	43.2527	94.3618	97.0337	144.565	114.04	75.456	110.812	116.532	145.405		104.493	140.303	104.98	110.4	101.649	122.415	212.488	139.713	84.0357	126.219	98.7363	172.839	133.411	.	Plasmodium exported protein (PHISTc), unknown function
PF3D7_0532300	179.517	82.7934	75.8966	30.8313	300.528	195.169	125.491	93.3699	44.0593	234.02	120.694	60.6647	58.2998		38.7303	10.4868	6.45559	33.5082	84.0663	43.7483	30.5512	18.0477	6.4093	24.0187	14.426	3.46548	13.025	.	Plasmodium exported protein (PHISTb), unknown function
PF3D7_0532400	276.379	126.879	46.7871	22.7404	402.135	268.986	238.659	30.5735	34.3282	270.865	140.18	38.788	37.272		42.2893	12.5871	1.23962	8.34133	98.8107	64.2785	24.7733	20.7932	4.10247	37.9128	24.4974	5.3249	5.55742	LyMP	lysine-rich membrane-associated PHISTb protein (LyMP)
PF3D7_0532600	48.6312	15.6828	12.5655	0	91.9585	67.3492	14.7007	0	0	37.109	0	0	12.8276		0	0	0	0	0	0	0	0	0	0	0	0	0	.	Plasmodium exported protein, unknown function
PF3D7_0532700	0	0	0	0	0	0	0	0	0	0	0	0	7.54366		0	0	0	0	0	0	0	0	0	0	0	0	0	VAR	erythrocyte membrane protein 1 (PfEMP1), pseudogene (VAR)
PF3D7_0532800	0	0	0	0	0	0	0	0	0	0	0	0	0		0	0	0	0	0	0	0	0	0	0	0	0	0	stevor	stevor, pseudogene
PF3D7_0532900	0	0	0	0	0	0	0	0	0	0	0	0	0		0	0	0	0	0	0.902977	0	0	0	0	0	0	0	RIF	rifin (RIF)
PF3D7_0533000	1.88966	0	0	0	0	0	0	0	0	2.58451	0	3.23579	0		0	0	0	0	0	0	0	0	0	0	0	0	0	RIF	rifin, pseudogene (RIF)
PF3D7_0533100	0	0.122485	0.388129	0.338932	0.205404	0	0.154117	0.978436	0	0	0	0.290419	0		0	0.193116	0.189737	0.730463	0.299356	0	1.30087	2.12121	1.56999	0	0.243019	0.819019	0.636637	VAR1CSA	erythrocyte membrane protein 1 (PfEMP1), truncated, pseudogene (VAR1CSA)
PF3D7_0600100	0	0	0	0	0	0	0	0	0	0	0	0	0		0	0	0	0	0	0	0	0	0	0	0	0	0	VAR	erythrocyte membrane protein 1 (PfEMP1), pseudogene (VAR)
PF3D7_0600200	0.37363	0	0.854886	0.746549	0.2262	0.259593	0.339435	0	0.868503	0	0	0.31982	1.31436		0.0476901	0.255088	0	0.402038	0.0823835	0.0854924	0.550741	0.437819	0.345647	0.0533655	0.0891819	0.788808	0.467225	VAR	erythrocyte membrane protein 1, PfEMP1 (VAR)
PF3D7_0600300	0	0	0	0	0	0	0	0	0	0	0	5.86077	0		0	0.749955	1.84899	0	0	1.50762	0	0	0	0	0	0.990011	0	RIF	rifin (RIF)
PF3D7_0600400	0	0	0	0	0	0	0	0	0	0	0	0	0		0	0	0	0	0	0	0	0	0	0	0	0	0	VAR	erythrocyte membrane protein 1, PfEMP1 (VAR)
PF3D7_0600500	0	0	3.92138	3.43453	0	4.73604	0	6.58852	0	0	0	0	0		0	0	0	0	0	0	0	0	0	0	0	0	0	RIF	rifin (RIF)
PF3D7_0600600	0	0	0	0	0	0	0	0	0	0	0	0	3.28686		0.348389	3.08587	18.246	13.1502	1.20013	0.620384	10.3875	18.0669	40.2549	0.387263	9.16038	12.2305	23.8715	VAR	erythrocyte membrane protein 1 (PfEMP1), exon 2 (VAR)
PF3D7_0600700	0	0	0	0	0	0	0	0	0	0	0	3.15639	0		0	0	1.98578	3.81439	0	0	0	1.38812	13.1426	0	0	3.18774	6.68682	RIF	rifin (RIF)
PF3D7_0600800	0	0	0	0	0	0	0	0	0	0	0	0	0		0	0	0	0	0	0	0	0	0	0	0	0	0	RIF	rifin, pseudogene (RIF)
PF3D7_0600900	0	0	0	0	0	0	0	0	0	0	0	0	0		0	0	0	0	0	0	0	0	0	0	0	0	0	RIF	rifin, pseudogene (RIF)
PF3D7_0601000	0	0	0	0	0	0	0	0	0	0	0	0	0		0	0	0	0	0	0	0	0	0	0	0	0	0	EPF4	exported protein family 4 (EPF4)
PF3D7_0601100	3.1621	0	0	6.41392	0	0	0	0	0	0	0	0	0		0	0	0	0	0	0	0	0	0	0	0	0	0	EPF3	exported protein family 3 (EPF3)
PF3D7_0601200	138.953	15.6493	7.12908	6.26093	239.805	171.312	53.2466	29.9377	36.2108	186.091	35.192	15.8652	14.5817		0.745294	0	0	0	0	0	0	0	0	0	0	0	0	MC-2TM	Pfmc-2TM Maurer's cleft two transmembrane protein (MC-2TM)
PF3D7_0601300	0	0	0	0	0	0	0	0	0	0	0	0	0		0	0	0	0	0	0	0	0	0	0	0	0	0	EPF1	exported protein family 1 (EPF1)
PF3D7_0601400	0	0	0	0	0	0	0	0	0	0	0	0	0		0	0	0	0	0	0	0	0	0	0	0	0	0	VAR	erythrocyte membrane protein 1 (PfEMP1), pseudogene (VAR)
PF3D7_0601500	7.82409	3.77013	2.994	5.24047	7.90127	1.81072	9.47374	5.03073	0	5.34678	8.8863	6.69831	12.2646		0.325658	0.288593	0	0	1.68312	0	0	0	0	1.44871	0	0	0	.	Plasmodium exported protein (PHISTb), unknown function
PF3D7_0601600	11.8282	11.981	0	19.116	2.86903	3.28262	0	4.57739	22.1437	0	5.38464	8.10219	11.1523		11.5767	40.8156	85.6646	19.3465	7.95796	12.306	29.051	126.825	62.5288	10.8828	25.0867	57.8295	99.0874	tetratricopeptide repeat	tetratricopeptide repeat protein, putative
PF3D7_0601700	154.053	72.6153	118.279	136.724	152.862	90.6913	61.4497	108.385	131.08	130.959	106.253	63.9543	132.037		7.42911	3.52648	0	0	4.91081	11.1388	6.51961	3.47838	0	5.05698	2.15347	3.98421	5.59023	.	Plasmodium exported protein (PHISTa), unknown function, pseudogene
PF3D7_0601800	0	0	0	0	0	0	0	0	0	0	0	0	0		0	0	0	0	0	0	0	0	0	0	0	0	0	H/ACA snoRNA	H/ACA snoRNA
PF3D7_0601900	73.4846	35.6375	57.4268	135.766	99.5047	112.883	7.39861	32.1172	19.4419	56.2717	84.5226	41.9902	39.0039		82.7251	13.9123	15.4397	14.7363	116.101	62.1077	35.932	0	51.0482	60.1049	37.8924	28.1943	26.2966	.	conserved Plasmodium protein, unknown function
PF3D7_0602000	5.3616	7.46738	1.75358	6.89371	10.6669	7.98151	7.65377	5.15719	9.79829	5.22849	4.7761	7.8678	3.59423		5.64835	3.55569	2.98382	2.05074	7.06225	8.37052	5.16732	5.65932	7.05404	5.987	6.01401	2.52721	3.33884	.	conserved Plasmodium protein, unknown function
PF3D7_0602100	30.6655	15.3547	8.42551	20.447	90.6137	43.174	27.4855	11.0128	14.2661	37.9595	25.9605	15.3999	20.1471		11.7428	2.86841	2.27411	38.0726	36.2424	20.4664	6.95135	3.81384	2.25801	12.7755	6.41808	3.43152	5.08967	ATP-dependent RNA helicase	ATP-dependent RNA helicase, putative
PF3D7_0602200	245.759	95.0048	64.4177	158.313	271.047	255.696	106.464	102.801	130.88	309.724	152.689	90.8723	118.61		88.7944	24.4438	20.6294	39.5811	188.525	119.826	47.8264	32.9688	63.3838	89.7616	46.0467	21.9796	29.8283	MYND finger	MYND finger protein, putative
PF3D7_0602300	8.40411	6.07897	0	4.23876	7.64286	11.6638	3.81498	4.06224	0	8.62296	9.5598	10.7935	0		3.10016	0.456025	0	0	7.10795	9.16668	1.18043	1.57339	0	2.28888	0	1.20285	2.5276	PALM	liver merozoite formation protein, putative (PALM)
PF3D7_0602400	15.658	8.26503	4.13913	4.82332	56.1656	19.2423	11.4878	12.7521	2.80335	14.8033	8.19677	7.21739	4.24117		14.638	8.13755	6.00284	3.20794	34.9967	22.3619	15.4578	6.99143	1.10374	14.2992	15.1351	5.02723	1.49339	EF-G	elongation factor G (EF-G)
PF3D7_0602500	46.7021	31.3555	7.66775	26.8611	82.8943	32.4171	36.3483	19.3246	23.3689	93.5061	37.9142	28.5602	19.6259		38.0526	14.6341	3.60762	12.1296	48.4131	48.541	16.1024	6.30433	0	35.8102	18.661	6.76215	2.02396	geranylgeranyltransferase	geranylgeranyltransferase, putative
PF3D7_0602600	31.1304	19.7105	16.5997	23.8869	45.4469	40.8814	31.3781	14.7686	15.872	35.516	21.7583	13.8715	28.0184		17.6605	10.9968	6.16432	19.6178	32.3605	25.7976	14.9934	9.60906	6.27759	17.4352	15.209	6.64342	5.83712	.	conserved Plasmodium protein, unknown function
PF3D7_0602700	3.92177	0.944877	3.00147	0	3.16837	3.63044	2.37432	5.04328	3.0492	8.93348	0	0	6.1476		0.979341	0.578575	0	4.10883	2.24957	0	0	0.996055	0	1.08914	0.61291	0.764543	1.59782	.	conserved Plasmodium protein, unknown function
PF3D7_0602800	19.8699	0.652564	0	3.62229	9.84758	5.01782	5.74222	3.48026	4.20812	12.3382	7.175	4.63908	2.12167		2.04594	1.00939	2.98058	5.73198	5.88017	5.68252	0	2.08303	4.93217	1.26684	0.426203	1.06816	2.22598	JmjC2	JmjC domain containing protein (JmjC2)
PF3D7_0602900	16.827	65.4895	89.1541	75.4221	12.5486	8.98683	21.1586	87.3853	184.163	12.3836	54.3933	95.3001	106.521		18.7522	53.2947	129.855	36.6265	27.8507	31.6829	55.6472	170.669	151.811	27.3288	33.992	118.136	102.863	.	conserved Plasmodium protein, unknown function
PF3D7_0603000	83.6212	100.705	146.14	159.775	42.2133	67.7469	104.879	141.97	153.105	84.3251	93.7872	165.33	154.376		33.0144	54.6123	84.1463	59.8883	42.689	45.081	67.2686	118.381	133.816	43.1862	53.4739	85.7283	93.0582	.	conserved Plasmodium protein, unknown function
PF3D7_0603100	88.035	83.2138	40.4317	35.3878	34.4685	47.0151	84.8658	47.0324	60.0322	72.1974	99.9966	67.2519	44.5895		37.5076	23.6502	13.2744	4.25225	33.178	52.9634	24.0308	36.0814	7.32162	31.9343	24.1121	9.49313	6.61542	.	conserved Plasmodium protein, unknown function
PF3D7_0603200	209.176	113.858	88.9343	41.5094	136.131	163.159	138.366	67.2454	42.1627	227.65	140.781	64.1143	54.6472		87.0859	30.5859	4.22432	6.76654	117.805	122.982	62.917	26.5727	20.9699	89.3249	39.3602	9.06585	12.6297	mitochondrial chaperone BCS1	mitochondrial chaperone BCS1, putative
PF3D7_0603300	82.2232	46.63	35.8157	35.5057	117.276	102.629	47.2635	48.1463	26.6827	91.0121	54.349	40.9865	34.2405		36.3153	12.2878	7.98973	14.2651	57.6487	36.8245	17.4123	6.38166	15.1096	34.6257	13.7218	5.5183	7.67404	DHODH	dihydroorotate dehydrogenase (DHODH)
PF3D7_0603400	16.1934	14.2541	9.272	5.06373	29.4181	12.6547	22.0647	9.73852	9.41962	14.5105	12.6249	7.79729	2.37532		8.72906	8.33948	11.7951	7.56498	14.8457	17.4578	8.87788	12.1673	12.0833	9.17684	10.8148	8.77368	10.0587	TEX1	trophozoite exported protein 1 (TEX1)
PF3D7_0603500	96.1769	180.354	176.066	84.0616	45.6099	81.286	144.299	220.53	94.3107	131.464	172.588	188.545	91.7873		67.0657	85.2599	31.8485	16.0313	55.0642	58.7856	112.376	53.0015	45.1705	71.4603	89.4085	51.237	22.1093	CAX	cation/H+ antiporter (CAX)
PF3D7_0603600	3.65188	2.47208	1.0446	4.56145	16.5822	4.44012	3.93966	2.6333	6.3674	5.29632	2.8456	1.95372	4.28261		0.582178	0.466993	0.254938	0.981404	2.21231	1.14775	0.537722	1.9595	2.53138	0.586178	0.762197	0	0.285174	.	conserved Plasmodium protein, unknown function
PF3D7_0603700	58.2338	49.1099	50.9479	27.8718	47.0495	46.2045	56.6598	40.1274	29.1139	81.494	39.3752	21.3666	52.1725		31.4594	14.699	3.01769	8.69972	39.3006	44.3265	25.3741	13.7099	2.49665	35.3561	18.8283	5.66411	5.076	mFRS	phenylalanine--tRNA ligase (mFRS)
[truncated: 4,168 more rows]

## Sheet: InductionAnalysis
Gene Abbreviation	Gene Description	Gene ID	Significantly downregulated in -SerM (compared to -SerM/LysoPC)	Significantly upregulated in -SerM (compared to -SerM/LysoPC)	Induction Score	Adjusted Wilcoxon p-value	Gene present in rodent parasites	Peak Pattern	Annotated GO Component IDs	Annotated GO Function IDs	Annotated GO Process IDs
[truncated: 5,772 more rows]
